# Supplementary material for: Effects of hypoxia stress on the milk synthesis in bovine mammary epithelial cells
Source: J Anim Sci Biotechnol. 2025 Mar 7;16:37. doi: 10.1186/s40104-025-01174-0 (PMC11887346; doi:10.1186/s40104-025-01174-0)
Supplement: Supplementary file 7 — Additional file 7: Table S1. Antibodies for immunoblot. [file 40104_2025_1174_MOESM7_ESM.xlsx]

## Sheet: Sheet1
Table S1. Antibodies for immunoblot
Protein	Supplier	Item.NO
HIF-1α	Abcam (Cambridge, UK)	ab179483
HIF-1β	Cell Signaling Technology (Danvers, MA, USA)	5537S
PHD2	Cell Signaling Technology (Danvers, MA, USA)	4835S
FIH-1	Cell Signaling Technology (Danvers, MA, USA)	4426S
VHL	Cell Signaling Technology (Danvers, MA, USA)	68547
P-mTOR	Cell Signaling Technology (Danvers, MA, USA)	5536S
mTOR	Cell Signaling Technology (Danvers, MA, USA)	2983T
P-P70S6K	Cell Signaling Technology (Danvers, MA, USA)	9234S
P70S6K	Cell Signaling Technology (Danvers, MA, USA)	9202S
P-4EBP1	Cell Signaling Technology (Danvers, MA, USA)	2855S
4EBP1	Cell Signaling Technology (Danvers, MA, USA)	4923S
FASN	Abcam (Cambridge, UK)	ab128870
PPAR-γ	Abcam (Cambridge, UK)	ab178860
FABP3	Abcam (Cambridge, UK)	ab124978
CSN2	Genetex (Irvine, CA, USA)	66115
CSN3	Huabio (Hangzhou, China)	AH08311581
β-actin	Affinity (Jiangsu, China)	T0022
goat anti-mouse IgG(H+L) HRP	Affinity (Jiangsu, China)	S0002
goat anti-rabbit IgG(H+L) HRP	Affinity (Jiangsu, China)	S0001
