# Supplementary material for: Effects of hypoxia stress on the milk synthesis in bovine mammary epithelial cells
Source: J Anim Sci Biotechnol. 2025 Mar 7;16:37. doi: 10.1186/s40104-025-01174-0 (PMC11887346; doi:10.1186/s40104-025-01174-0)
Supplement: Supplementary file 8 — Additional file 8: Table S2. Primers used for quantitative real-time PCR. [file 40104_2025_1174_MOESM8_ESM.xlsx]

## Sheet: Sheet1
Table S2. Primers used for quantitative real-time PCR
Gene symbol	NCBI accession	Primer sequences (5'-3')		Amplification length (bp)
HIF-1A	XM_024997270.1	F	TGGCAGCAATGACACAGAGACT	133
		R	TTCAGAGGCAGGTAATGGAGACAT
NDUFA4L2	NM_001113305.2	F	CTGCTGGGACCGAAAGAACA	124
		R	GGCTTAGAAGTCTGGCCTGT
SLC16A3	NM_001109980.3	F	CTTCCTGCTCACCATCCT	131
		R	CGAAGCCGTTGAAGAACA
SLC2A3	NM_174603.3	F	CAGGAGATGAAGGATGAGAG	242
		R	ACGGTGAAGATGGTGTTG
BNIP3	NM_001076366.1	F	TACACTTCGGCAGTAACG	247
		R	CTCCTCTCCATGTAGTCTTC
EGLN3	NM_001101164.2	F	CTACTATCTGAACAAGAACTGG	175
		R	GGCATATCTGGTCGCATA
VLDLR	NM_174489.2	F	TGAATGTAGTCGTGGCTATC	104
		R	TCTTCCTGATGTCTCGTCTA
FADS6	NM_001081722.1	F	ATACTGGCTGCTCCTGAA	122
		R	CGATGTGCTGGAAGATGT
CIDEB	NM_001034567.2	F	CTGATGGTGCTGGAGTTG	216
		R	GCCGAGTCCTTGAATGTC
ARG2	NM_001017942.2	F	ATGGTCCTGCTGCTGTAA	173
		R	CTCCGCTAGTTCCTGGTT
ALDOC	NM_001097984.2	F	CTCAACCTCAATGCTATCAAC	200
		R	TCTCCGCTGCCTTCATAT
ALDOA	NM_001101915.1	F	CTCAACGCCATCAACAAG	118
		R	CCTTCAGGTTCTCCTTCTT
GK	NM_001075236.1	F	AACAGGCTGCTTCTTACTAT	129
		R	GCTACTGAACCTTCTAATGC
ELOVL4	NM_001099050.1	F	CCTCTTCCTTAACTTCTATGTG	143
		R	TCTTCTGCTTCTTGCCATT
HSPA6	XM_002685850.5	F	ATCTTCTGCTGCTGGATG	138
		R	GCTGGTTGTCTGAATAGGT
HK2	XM_015473383.2	F	GTAGTTATGCTGCTGAAGGA	102
		R	GCCACAGGTCATCATAGTC
PC	NM_177946.4	F	CTGCTGGTCAAGGTCATC	143
		R	AGGAACTGCTGGTTGTTG
VEGFA	NM_001316955.1	F	AGAAAATCCCTGTGGGCCTT	207
		R	CGTCTGGTTCCCGAAACCCT
EGLN1	NM_001206046.2	F	AGAAGGCAAAGCCCAGTTTG	156
		R	GCTCGCGCTCTCTCATCTG
LDHA	NM_174099.2	F	GCTCGCTTCCGTTATCTCAT	116
		R	ACATTCACTCCACTCCATACAG
SLC2A1	NM_174602.2	F	CCGCTTCCTGCTCATTAACC	113
		R	GGCTCTCCTCCTTCATCTCC
ACACA	NM_174224.2	F	AACCACATCTTCCTCAACTT	101
		R	CACAGCCGACTTCCATAG
SDS	NM_001075662.1	F	CATGTCTGTGGACCGGCTAT	113
		R	CCTGACATCATTGCAGAGAAAGG
HIF3A	NM_001105342.1	F	AGCTTCAAGATGCCCTGACC	102
		R	TGCTGAGGGTGCTCTTCATG
ACTB	NM_173979.3	F	GTGACAGCAGTCGGTTGGAT	151
		R	GTGGCTTTTGGGAAGGCAAA
