# Supplementary material for: Effects of hypoxia stress on the milk synthesis in bovine mammary epithelial cells
Source: J Anim Sci Biotechnol. 2025 Mar 7;16:37. doi: 10.1186/s40104-025-01174-0 (PMC11887346; doi:10.1186/s40104-025-01174-0)
Supplement: Supplementary file 9 — Additional file 9: Table S3. The DEGs in BMECs after 6 h hypoxia exposure vs. normoxia group. [file 40104_2025_1174_MOESM9_ESM.xlsx]

## Sheet: Sheet1
Table S3. The DEGs in BMECs after 6 h hypoxia exposure vs. normoxia group
gene_id	gene_name	Description	log2(fc)	pval	qval
ENSBTAG00000016721	ZNF791	zinc finger protein 791 [Source:NCBI gene;Acc:783540]	1.60182	0.0286371	0.14187
ENSBTAG00000048682	ZNF548	zinc finger protein 548 [Source:NCBI gene;Acc:504913]	-1.09356	0.022924	0.120276
ENSBTAG00000000536	ZNF395	zinc finger protein 395 [Source:VGNC Symbol;Acc:VGNC:37266]	2.20486	1e-297	2.54109e-294
ENSBTAG00000046612	ZNF292	zinc finger protein 292 [Source:VGNC Symbol;Acc:VGNC:37239]	1.16343	1.07888e-39	1.62883e-37
ENSBTAG00000038178	ZNF25	zinc finger protein 25 [Source:NCBI gene;Acc:101905074]	1.48859	0.000406048	0.00444494
ENSBTAG00000014334	ZFYVE26	zinc finger FYVE-type containing 26 [Source:VGNC Symbol;Acc:VGNC:37176]	1.0448	2.23809e-68	6.4361e-66
ENSBTAG00000020646	ZC3H6	zinc finger CCCH-type containing 6 [Source:VGNC Symbol;Acc:VGNC:37107]	3.97977	0.00023911	0.00284062
ENSBTAG00000001585	WIPF1	WAS/WASL interacting protein family member 1 [Source:VGNC Symbol;Acc:VGNC:36939]	-3.53821	0.048863	0.206124
ENSBTAG00000016627	WASF1	WAS protein family member 1 [Source:VGNC Symbol;Acc:VGNC:36865]	8.41931	0.00100041	0.0096974
ENSBTAG00000018517	VLDLR	very low density lipoprotein receptor [Source:VGNC Symbol;Acc:VGNC:36803]	1.06908	2.61285e-87	1.02906e-84
ENSBTAG00000005339	VEGFA	vascular endothelial growth factor A [Source:VGNC Symbol;Acc:VGNC:55927]	1.52577	9.84731e-269	1.4867e-265
ENSBTAG00000008428	UPP1	uridine phosphorylase 1 [Source:VGNC Symbol;Acc:VGNC:36688]	1.83394	2.41537e-43	4.08966e-41
ENSBTAG00000014897	UNC5A	unc-5 netrin receptor A [Source:VGNC Symbol;Acc:VGNC:36670]	2.4087	0.00186653	0.0165584
ENSBTAG00000022471	TTPA	alpha tocopherol transfer protein [Source:VGNC Symbol;Acc:VGNC:36497]	-1.07418	0.0428335	0.188229
ENSBTAG00000046666	TTC9B	tetratricopeptide repeat domain 9B [Source:VGNC Symbol;Acc:VGNC:36482]	2.95218	0.00335892	0.0267136
ENSBTAG00000000401	TTC24	tetratricopeptide repeat domain 24 [Source:VGNC Symbol;Acc:VGNC:36463]	-9.07944	0.00404731	0.0310305
ENSBTAG00000032933	TTC23L	tetratricopeptide repeat domain 23 like [Source:VGNC Symbol;Acc:VGNC:36462]	-1.21722	0.0218747	0.115845
ENSBTAG00000013509	TTC16	tetratricopeptide repeat domain 16 [Source:VGNC Symbol;Acc:VGNC:36456]	-3.43128	0.0497524	0.208794
ENSBTAG00000015635	TNFRSF4	TNF receptor superfamily member 4 [Source:VGNC Symbol;Acc:VGNC:36168]	8.1409	0.0267109	0.134625
ENSBTAG00000018300	TNFRSF19	TNF receptor superfamily member 19 [Source:VGNC Symbol;Acc:VGNC:53840]	2.27525	0.0232172	0.121288
ENSBTAG00000007423	TNFRSF11B	TNF receptor superfamily member 11b [Source:VGNC Symbol;Acc:VGNC:36161]	-8.58043	0.0153623	0.088355
ENSBTAG00000052395	TMEM95	transmembrane protein 95 [Source:NCBI gene;Acc:614631]	1.74333	1.07457e-05	0.000181989
ENSBTAG00000021252	TMEM35A	transmembrane protein 35A [Source:VGNC Symbol;Acc:VGNC:36077]	2.17148	0.0454854	0.196018
ENSBTAG00000014484	TMEM26	transmembrane protein 26 [Source:VGNC Symbol;Acc:VGNC:36068]	2.23525	0.026949	0.135546
ENSBTAG00000019965	TMEM255B	transmembrane protein 255B [Source:VGNC Symbol;Acc:VGNC:36065]	9.55538	0.0179784	0.0997347
ENSBTAG00000007246	TMEM204	transmembrane protein 204 [Source:VGNC Symbol;Acc:VGNC:36026]	2.87688	0.0302677	0.147966
ENSBTAG00000010256	TMEM170B	transmembrane protein 170B [Source:VGNC Symbol;Acc:VGNC:54241]	1.03462	0.012093	0.0736377
ENSBTAG00000001576	TMEM140	transmembrane protein 140 [Source:VGNC Symbol;Acc:VGNC:35973]	1.05321	1.29294e-05	0.000215692
ENSBTAG00000031849	TMEM119	transmembrane protein 119 [Source:VGNC Symbol;Acc:VGNC:35955]	1.03953	0.0397393	0.178694
ENSBTAG00000009978	TDRD6	tudor domain containing 6 [Source:VGNC Symbol;Acc:VGNC:35720]	2.01119	4.17044e-05	0.000614276
ENSBTAG00000038865	TCEA3	transcription elongation factor A3 [Source:VGNC Symbol;Acc:VGNC:35681]	1.32769	0.013422	0.0799887
ENSBTAG00000021692	TBR1	T-box, brain 1 [Source:VGNC Symbol;Acc:VGNC:35662]	7.34026	0.00619058	0.0439593
ENSBTAG00000020559	STMND1	stathmin domain containing 1 [Source:VGNC Symbol;Acc:VGNC:35407]	2.7286	0.0199768	0.108522
ENSBTAG00000001823	STC2	stanniocalcin 2 [Source:VGNC Symbol;Acc:VGNC:35378]	2.08653	0	0
ENSBTAG00000001687	STC1	stanniocalcin 1 [Source:VGNC Symbol;Acc:VGNC:35377]	4.87589	5.21279e-09	1.57138e-07
ENSBTAG00000006735	STAC	SH3 and cysteine rich domain [Source:VGNC Symbol;Acc:VGNC:35350]	2.41545	0.0438032	0.191133
ENSBTAG00000001078	SRL	sarcalumenin [Source:NCBI gene;Acc:513912]	2.35183	1.67741e-83	5.95877e-81
ENSBTAG00000004261	SPON2	spondin 2 [Source:VGNC Symbol;Acc:VGNC:35228]	1.96358	0.0114228	0.0705819
ENSBTAG00000020737	SOX8	SRY-box 8 [Source:VGNC Symbol;Acc:VGNC:35151]	3.52041	0.0245679	0.126233
ENSBTAG00000004386	SOCS1	suppressor of cytokine signaling 1 [Source:VGNC Symbol;Acc:VGNC:35119]	2.58033	0.00930035	0.0601567
ENSBTAG00000016821	SNX22	sorting nexin 22 [Source:VGNC Symbol;Acc:VGNC:35102]	-9.50906	0.0133017	0.0794027
ENSBTAG00000013176	SMOC2	SPARC related modular calcium binding 2 [Source:VGNC Symbol;Acc:VGNC:35027]	8.31766	0.000896415	0.00876909
ENSBTAG00000000910	SLC6A7	solute carrier family 6 member 7 [Source:VGNC Symbol;Acc:VGNC:34923]	2.20642	0.0406471	0.181559
ENSBTAG00000021775	SLC4A9	solute carrier family 4 member 9 [Source:VGNC Symbol;Acc:VGNC:34898]	7.8308	0.0258391	0.131173
ENSBTAG00000004556	SLC2A3	solute carrier family 2 member 3 [Source:NCBI gene;Acc:282358]	4.63368	0	0
ENSBTAG00000009617	SLC2A1	solute carrier family 2 member 1 [Source:VGNC Symbol;Acc:VGNC:34796]	1.92783	0	0
ENSBTAG00000015310	SLC25A36	solute carrier family 25 member 36 [Source:VGNC Symbol;Acc:VGNC:34762]	1.03123	4.14145e-69	1.23001e-66
ENSBTAG00000010507	SLC22A16	solute carrier family 22 member 16 [Source:VGNC Symbol;Acc:VGNC:34724]	-1.2768	0.000943608	0.00918661
ENSBTAG00000017461	SLC16A3	solute carrier family 16 member 3 [Source:VGNC Symbol;Acc:VGNC:34689]	2.30883	2.17286e-225	2.31563e-222
ENSBTAG00000016072	SHC2	SHC adaptor protein 2 [Source:VGNC Symbol;Acc:VGNC:55307]	-3.94827	0.0422462	0.186404
ENSBTAG00000013107	SHANK1	SH3 and multiple ankyrin repeat domains 1 [Source:VGNC Symbol;Acc:VGNC:34585]	-3.98869	0.0159249	0.091023
ENSBTAG00000046924	SEMA3G	semaphorin 3G [Source:VGNC Symbol;Acc:VGNC:34432]	1.34365	3.45808e-09	1.07094e-07
ENSBTAG00000031814	SDS	serine dehydratase [Source:VGNC Symbol;Acc:VGNC:34399]	4.14069	0.000529662	0.00560507
ENSBTAG00000018570	SDR16C5	short chain dehydrogenase/reductase family 16C member 5 [Source:VGNC Symbol;Acc:VGNC:34395]	-1.94556	0.0112107	0.06958
ENSBTAG00000053443	RUM1	syncytin-Rum1 [Source:NCBI gene;Acc:104973909]	1.22099	0.00110356	0.0105505
ENSBTAG00000015904	RORA	RAR related orphan receptor A [Source:VGNC Symbol;Acc:VGNC:34088]	2.04462	5.56034e-13	2.63709e-11
ENSBTAG00000039299	RNF222	ring finger protein 222 [Source:VGNC Symbol;Acc:VGNC:34056]	9.91239	0.0494796	0.207987
ENSBTAG00000032869	RNASE10	ribonuclease A family member 10 (inactive) [Source:NCBI gene;Acc:100140137]	1.58907	0.000533151	0.00562557
ENSBTAG00000017502	RIMKLA	ribosomal modification protein rimK like family member A [Source:VGNC Symbol;Acc:VGNC:33970]	2.84105	9.87423e-51	2.20854e-48
ENSBTAG00000007652	RFTN2	raftlin family member 2 [Source:VGNC Symbol;Acc:VGNC:33892]	1.26748	8.58788e-05	0.00115936
ENSBTAG00000052546	RF02271		-1.84538	0.0319205	0.153477
ENSBTAG00000051307	RF01957		1.22704	8.41343e-06	0.000145862
ENSBTAG00000042605	RF00409		-12.6276	0.0151728	0.0876269
ENSBTAG00000042475	RF00092	small nucleolar RNA, H/ACA box 63 [Source:HGNC Symbol;Acc:HGNC:10106]	3.76988	0.0195864	0.106921
ENSBTAG00000047995	RF00026		1.17341	0.00131135	0.0122274
ENSBTAG00000002705	REC8	REC8 meiotic recombination protein [Source:VGNC Symbol;Acc:VGNC:33846]	-9.00887	0.000196222	0.00238908
ENSBTAG00000023891	RBM20	RNA binding motif protein 20 [Source:VGNC Symbol;Acc:VGNC:33791]	-7.90049	0.00200473	0.0175119
ENSBTAG00000030686	RAVER2	ribonucleoprotein, PTB binding 2 [Source:VGNC Symbol;Acc:VGNC:33766]	-2.43219	0.0057786	0.041544
ENSBTAG00000017346	RASSF2	Ras association domain family member 2 [Source:VGNC Symbol;Acc:VGNC:33758]	2.368	0.033701	0.159291
ENSBTAG00000055156	RASGEF1C	RasGEF domain family member 1C [Source:NCBI gene;Acc:523107]	7.95417	0.0462875	0.198655
ENSBTAG00000006870	RASGEF1A	RasGEF domain family member 1A [Source:VGNC Symbol;Acc:VGNC:33743]	1.68929	1.78354e-17	1.19675e-15
ENSBTAG00000021525	RAB42	RAB42, member RAS oncogene family [Source:NCBI gene;Acc:514286]	10.6628	0.00174977	0.0156469
ENSBTAG00000034712	RAB33A	RAB33A, member RAS oncogene family [Source:VGNC Symbol;Acc:VGNC:33642]	1.76195	4.61119e-27	4.56508e-25
ENSBTAG00000019453	PTGES	prostaglandin E synthase [Source:VGNC Symbol;Acc:VGNC:33505]	2.93404	4.03995e-110	2.09119e-107
ENSBTAG00000015872	PROKR2	prokineticin receptor 2 [Source:VGNC Symbol;Acc:VGNC:33363]	1.13643	3.83214e-06	7.1648e-05
ENSBTAG00000018965	PRDM16	PR/SET domain 16 [Source:VGNC Symbol;Acc:VGNC:33294]	2.08107	0.0483301	0.204626
ENSBTAG00000013717	PRAP1	proline rich acidic protein 1 [Source:VGNC Symbol;Acc:VGNC:55965]	2.51637	0.0286627	0.141958
ENSBTAG00000054777	PPP1R3G	protein phosphatase 1 regulatory subunit 3G [Source:NCBI gene;Acc:616147]	10.9187	9.06969e-07	1.88652e-05
ENSBTAG00000014831	PPP1R3C	protein phosphatase 1 regulatory subunit 3C [Source:VGNC Symbol;Acc:VGNC:33244]	2.73648	5.74711e-69	1.67936e-66
ENSBTAG00000038286	PPDPFL	pancreatic progenitor cell differentiation and proliferation factor like [Source:NCBI gene;Acc:100126183]	1.45061	0.00189156	0.0167331
ENSBTAG00000024387	PNPLA8	patatin like phospholipase domain containing 8 [Source:VGNC Symbol;Acc:VGNC:33095]	1.58612	9.03316e-159	7.4388e-156
ENSBTAG00000005434	PLVAP	plasmalemma vesicle associated protein [Source:VGNC Symbol;Acc:VGNC:33056]	-8.92911	0.0025204	0.0211144
ENSBTAG00000008625	PLEKHF1	pleckstrin homology and FYVE domain containing 1 [Source:VGNC Symbol;Acc:VGNC:33012]	1.35641	4.10372e-45	7.21817e-43
ENSBTAG00000015562	PLBD1	phospholipase B domain containing 1 [Source:VGNC Symbol;Acc:VGNC:32978]	-3.65468	0.0332135	0.157686
ENSBTAG00000004022	PLAG1	PLAG1 zinc finger [Source:VGNC Symbol;Acc:VGNC:32971]	9.37108	0.0378619	0.173393
ENSBTAG00000020939	PLAC9	placenta specific 9 [Source:VGNC Symbol;Acc:VGNC:32970]	-4.40809	0.00896199	0.0582996
ENSBTAG00000044067	PLAC8L1	PLAC8 like 1 [Source:VGNC Symbol;Acc:VGNC:32969]	2.81185	0.00583697	0.041864
ENSBTAG00000009849	PLAC8	placenta-specific 8 [Source:NCBI gene;Acc:509228]	8.21547	0.0205261	0.110742
ENSBTAG00000008150	PKIA	cAMP-dependent protein kinase inhibitor alpha [Source:VGNC Symbol;Acc:VGNC:32940]	3.09854	7.29435e-11	2.73041e-09
ENSBTAG00000015757	PHYHIP	phytanoyl-CoA 2-hydroxylase interacting protein [Source:VGNC Symbol;Acc:VGNC:32850]	1.23765	0.0428404	0.188229
ENSBTAG00000006973	PHF21B	PHD finger protein 21B [Source:VGNC Symbol;Acc:VGNC:32822]	3.93247	0.0215096	0.11438
ENSBTAG00000024648	PGR	progesterone receptor [Source:NCBI gene;Acc:100848466]	-1.23751	0.0470804	0.20079
ENSBTAG00000013688	PGF	placental growth factor [Source:VGNC Symbol;Acc:VGNC:32787]	3.73554	3.18411e-05	0.000483541
ENSBTAG00000008401	PFKFB3	6-phosphofructo-2-kinase/fructose-2,6-biphosphatase 3 [Source:VGNC Symbol;Acc:VGNC:32771]	3.13217	0	0
ENSBTAG00000021097	PELI3	pellino E3 ubiquitin protein ligase family member 3 [Source:VGNC Symbol;Acc:VGNC:32742]	-1.01589	0.0370034	0.170626
ENSBTAG00000016836	PDK1	pyruvate dehydrogenase kinase 1 [Source:VGNC Symbol;Acc:VGNC:32703]	1.69452	4.24816e-113	2.26364e-110
ENSBTAG00000010652	PDE4C	phosphodiesterase 4C [Source:VGNC Symbol;Acc:VGNC:50242]	8.42102	0.000695837	0.00707434
ENSBTAG00000000671	PARP3	poly(ADP-ribose) polymerase family member 3 [Source:NCBI gene;Acc:507426]	1.01035	3.28331e-25	3.09161e-23
ENSBTAG00000019942	PABPC5	poly(A) binding protein cytoplasmic 5 [Source:VGNC Symbol;Acc:VGNC:53658]	-8.74354	0.043839	0.191243
ENSBTAG00000032996	P4HA1	prolyl 4-hydroxylase subunit alpha 1 [Source:VGNC Symbol;Acc:VGNC:32535]	1.39687	5.95264e-207	5.99133e-204
ENSBTAG00000019772	OXTR	oxytocin receptor [Source:VGNC Symbol;Acc:VGNC:32516]	1.91569	1.41665e-30	1.61418e-28
ENSBTAG00000047650	NXPH4	neurexophilin 4 [Source:VGNC Symbol;Acc:VGNC:32383]	3.32076	1.04058e-49	2.27134e-47
ENSBTAG00000019958	NXNL2	nucleoredoxin like 2 [Source:VGNC Symbol;Acc:VGNC:32378]	3.36049	1.10587e-41	1.75746e-39
ENSBTAG00000006686	NPNT	nephronectin [Source:VGNC Symbol;Acc:VGNC:32209]	1.3257	0.00147881	0.0135585
ENSBTAG00000015576	NPAS1	neuronal PAS domain protein 1 [Source:VGNC Symbol;Acc:VGNC:32189]	1.09095	0.0107587	0.0674683
ENSBTAG00000006894	NOS2	nitric oxide synthase 2 [Source:VGNC Symbol;Acc:VGNC:32173]	3.10985	1.57032e-154	1.09421e-151
ENSBTAG00000013090	NODAL	nodal growth differentiation factor [Source:VGNC Symbol;Acc:VGNC:32152]	-9.15086	0.0246916	0.126775
ENSBTAG00000013247	NLRP5	NLR family pyrin domain containing 5 [Source:VGNC Symbol;Acc:VGNC:32118]	-3.9692	0.0314799	0.152045
ENSBTAG00000039195	NHS	NHS actin remodeling regulator [Source:VGNC Symbol;Acc:VGNC:32071]	1.08875	0.0466943	0.199561
ENSBTAG00000006366	NFATC4	nuclear factor of activated T cells 4 [Source:VGNC Symbol;Acc:VGNC:54464]	1.33497	0.00328715	0.0262234
ENSBTAG00000003741	NEURL1	neuralized E3 ubiquitin protein ligase 1 [Source:VGNC Symbol;Acc:VGNC:32013]	9.3958	6.01553e-09	1.79841e-07
ENSBTAG00000031503	NDUFA4L2	NDUFA4, mitochondrial complex associated like 2 [Source:VGNC Symbol;Acc:VGNC:31948]	3.64655	1.70202e-46	3.24585e-44
ENSBTAG00000000711	NDRG1	N-myc downstream regulated 1 [Source:VGNC Symbol;Acc:VGNC:53868]	2.86995	0	0
ENSBTAG00000012604	NCMAP	non-compact myelin associated protein [Source:VGNC Symbol;Acc:VGNC:31920]	2.6977	0.0305556	0.148971
ENSBTAG00000022150	MXRA5	matrix remodeling associated 5 [Source:VGNC Symbol;Acc:VGNC:31774]	1.514	0.014635	0.0850361
ENSBTAG00000017263	MXI1	MAX interactor 1, dimerization protein [Source:VGNC Symbol;Acc:VGNC:31773]	1.87496	2.94667e-88	1.24151e-85
ENSBTAG00000038777	MSMP	microseminoprotein, prostate associated [Source:VGNC Symbol;Acc:VGNC:31702]	15.5379	5.01325e-15	2.85613e-13
ENSBTAG00000009800	MSI1	musashi RNA binding protein 1 [Source:VGNC Symbol;Acc:VGNC:31697]	1.27432	0.00345234	0.0273366
ENSBTAG00000003510	MMRN2	multimerin 2 [Source:VGNC Symbol;Acc:VGNC:31533]	3.78736	0.0464775	0.199015
ENSBTAG00000053916	MKRN3	makorin ring finger protein 3 [Source:HGNC Symbol;Acc:HGNC:7114]	1.81725	0.0313736	0.151572
ENSBTAG00000003280	MGC137055	uncharacterized protein MGC137055 [Source:NCBI gene;Acc:768021]	-1.17943	0.043045	0.18887
ENSBTAG00000003832	MFAP2	microfibril associated protein 2 [Source:VGNC Symbol;Acc:VGNC:31422]	-8.41728	0.0429624	0.188554
ENSBTAG00000046989	MANEAL	mannosidase endo-alpha like [Source:VGNC Symbol;Acc:VGNC:31170]	3.49136	0.0160538	0.0914901
ENSBTAG00000011617	MAMSTR	MEF2 activating motif and SAP domain containing transcriptional regulator [Source:VGNC Symbol;Acc:VGNC:31160]	-1.01794	0.0161852	0.0919785
ENSBTAG00000040056	LTB4R2	leukotriene B4 receptor 2 [Source:VGNC Symbol;Acc:VGNC:31070]	3.04053	0.00105472	0.0101316
ENSBTAG00000010238	LTB4R	leukotriene B4 receptor [Source:VGNC Symbol;Acc:VGNC:31069]	2.21055	1.19396e-11	4.89389e-10
ENSBTAG00000010229	LAMA2	laminin subunit alpha 2 [Source:VGNC Symbol;Acc:VGNC:57353]	6.58761	0.0435122	0.190183
ENSBTAG00000047872	KRT84	keratin 84 [Source:VGNC Symbol;Acc:VGNC:30744]	-8.32649	0.0235574	0.122799
ENSBTAG00000030539	KRT222	keratin 222 [Source:NCBI gene;Acc:509747]	-8.13636	0.044651	0.193758
ENSBTAG00000040177	KLK9	kallikrein related peptidase 9 [Source:NCBI gene;Acc:530795]	-9.24481	0.0263562	0.133081
ENSBTAG00000004617	KIF19	kinesin family member 19 [Source:VGNC Symbol;Acc:VGNC:30589]	-5.99762	0.030679	0.149331
ENSBTAG00000040398	KIAA1211	KIAA1211 ortholog [Source:NCBI gene;Acc:511259]	7.38551	0.00553458	0.0401401
ENSBTAG00000015487	KDM4B	lysine demethylase 4B [Source:VGNC Symbol;Acc:VGNC:30528]	1.23959	2.2063e-61	5.55161e-59
ENSBTAG00000013580	KDM3A	lysine demethylase 3A [Source:VGNC Symbol;Acc:VGNC:30525]	1.14823	2.01801e-107	9.88114e-105
ENSBTAG00000019012	KCTD16	potassium channel tetramerization domain containing 16 [Source:VGNC Symbol;Acc:VGNC:30505]	8.99032	0.0381326	0.174457
ENSBTAG00000010532	KCTD11	potassium channel tetramerization domain containing 11 [Source:VGNC Symbol;Acc:VGNC:30501]	1.18319	2.21225e-158	1.74258e-155
ENSBTAG00000051102	KCNK3	potassium two pore domain channel subfamily K member 3 [Source:NCBI gene;Acc:519188]	1.9947	1.26569e-06	2.55352e-05
ENSBTAG00000018284	KBTBD11	kelch repeat and BTB domain containing 11 [Source:VGNC Symbol;Acc:VGNC:30412]	2.53058	1.90076e-06	3.73089e-05
ENSBTAG00000009568	KANK2	KN motif and ankyrin repeat domains 2 [Source:VGNC Symbol;Acc:VGNC:30390]	1.02952	8.90996e-83	3.10426e-80
ENSBTAG00000000951	JAKMIP3	Janus kinase and microtubule interacting protein 3 [Source:VGNC Symbol;Acc:VGNC:30369]	7.79628	0.0423948	0.18688
ENSBTAG00000017060	ITGB2	integrin subunit beta 2 [Source:VGNC Symbol;Acc:VGNC:30327]	8.62463	5.8893e-05	0.000836834
ENSBTAG00000002661	ISLR2	immunoglobulin superfamily containing leucine rich repeat 2 [Source:VGNC Symbol;Acc:VGNC:30299]	1.94832	0.0403871	0.180799
ENSBTAG00000009972	INHA	inhibin subunit alpha [Source:VGNC Symbol;Acc:VGNC:30199]	3.42712	0.0252941	0.129122
ENSBTAG00000019473	IGLON5	IgLON family member 5 [Source:VGNC Symbol;Acc:VGNC:30093]	9.39969	0.00225021	0.0192843
ENSBTAG00000014078	IGFBPL1	insulin like growth factor binding protein like 1 [Source:VGNC Symbol;Acc:VGNC:30090]	-8.11094	0.0117945	0.0723119
ENSBTAG00000007881	IFIT1	interferon-induced protein with tetratricopeptide repeats 1 [Source:NCBI gene;Acc:100139670]	-1.1419	4.53206e-05	0.000661623
ENSBTAG00000039035	HSPA6	heat shock protein family A (Hsp70) member 6 [Source:VGNC Symbol;Acc:VGNC:55236]	1.91125	4.56304e-15	2.6161e-13
ENSBTAG00000009174	HSD17B14	hydroxysteroid 17-beta dehydrogenase 14 [Source:VGNC Symbol;Acc:VGNC:29972]	-5.70988	0.0247145	0.126806
ENSBTAG00000047604	HSD17B1	hydroxysteroid 17-beta dehydrogenase 1 [Source:VGNC Symbol;Acc:VGNC:29968]	9.8061	0.000117942	0.001523
ENSBTAG00000001063	HOXA4	homeobox A4 [Source:VGNC Symbol;Acc:VGNC:29912]	1.66332	5.39391e-32	6.64772e-30
ENSBTAG00000008280	HNF4G	hepatocyte nuclear factor 4 gamma [Source:VGNC Symbol;Acc:VGNC:29892]	1.79649	0.0269791	0.135659
ENSBTAG00000013108	HK2	hexokinase 2 [Source:VGNC Symbol;Acc:VGNC:29865]	1.59215	0	0
ENSBTAG00000040067	HIPK4	homeodomain interacting protein kinase 4 [Source:VGNC Symbol;Acc:VGNC:29861]	1.25235	0.0196825	0.107212
ENSBTAG00000018948	HIF3A	hypoxia inducible factor 3 subunit alpha [Source:VGNC Symbol;Acc:VGNC:29850]	1.84757	0.0403669	0.180753
ENSBTAG00000000919	HEY2	hes related family bHLH transcription factor with YRPW motif 2 [Source:VGNC Symbol;Acc:VGNC:29829]	-3.92451	0.0126703	0.0765926
ENSBTAG00000014705	HES4	hes family bHLH transcription factor 4 [Source:VGNC Symbol;Acc:VGNC:29821]	1.67025	0.0323964	0.1551
ENSBTAG00000051412	HBA	hemoglobin, alpha 2 [Source:NCBI gene;Acc:512439]	1.52207	2.45506e-17	1.62925e-15
ENSBTAG00000017672	HAS1	hyaluronan synthase 1 [Source:VGNC Symbol;Acc:VGNC:52197]	-2.87864	0.027427	0.137416
ENSBTAG00000008908	GZF1	GDNF inducible zinc finger protein 1 [Source:VGNC Symbol;Acc:VGNC:29732]	1.03032	1.8478e-33	2.42584e-31
ENSBTAG00000020481	GXYLT2	glucoside xylosyltransferase 2 [Source:VGNC Symbol;Acc:VGNC:29727]	1.26933	1.75138e-10	6.34594e-09
ENSBTAG00000013014	GPR61	G protein-coupled receptor 61 [Source:VGNC Symbol;Acc:VGNC:29593]	2.79519	0.0334885	0.158783
ENSBTAG00000053928	GPR25	G protein-coupled receptor 25 [Source:NCBI gene;Acc:107133259]	-8.80816	0.0387726	0.175963
ENSBTAG00000006261	GPR17	G protein-coupled receptor 17 [Source:VGNC Symbol;Acc:VGNC:29568]	2.42893	0.0036546	0.0285512
ENSBTAG00000021636	GPR155	G protein-coupled receptor 155 [Source:VGNC Symbol;Acc:VGNC:29561]	1.448	1.0938e-08	3.14046e-07
ENSBTAG00000016043	GNB3	G protein subunit beta 3 [Source:VGNC Symbol;Acc:VGNC:29460]	1.00682	0.00554644	0.0401779
ENSBTAG00000009478	GDF9	growth differentiation factor 9 [Source:VGNC Symbol;Acc:VGNC:29306]	1.81561	0.0448912	0.194289
ENSBTAG00000002914	GALNT18	polypeptide N-acetylgalactosaminyltransferase 18 [Source:VGNC Symbol;Acc:VGNC:29230]	2.48633	0.000261259	0.00306556
ENSBTAG00000051341	FZD9	frizzled class receptor 9 [Source:HGNC Symbol;Acc:HGNC:4047]	1.54785	6.05304e-05	0.000856073
ENSBTAG00000011851	FYN	FYN proto-oncogene, Src family tyrosine kinase [Source:VGNC Symbol;Acc:VGNC:29163]	-1.33123	0.0293973	0.144844
ENSBTAG00000018326	FXYD7	FXYD domain containing ion transport regulator 7 [Source:VGNC Symbol;Acc:VGNC:29159]	2.81877	0.0448066	0.194148
ENSBTAG00000002792	FUT11	fucosyltransferase 11 [Source:VGNC Symbol;Acc:VGNC:29149]	1.80049	1.66841e-45	2.99273e-43
ENSBTAG00000013420	FSD1L	fibronectin type III and SPRY domain containing 1 like [Source:VGNC Symbol;Acc:VGNC:29130]	1.1853	8.10214e-08	2.01353e-06
ENSBTAG00000052132	FOXQ1	forkhead box Q1 [Source:NCBI gene;Acc:112443729]	-2.91258	0.00296614	0.0241192
ENSBTAG00000015151	FOXN2	forkhead box N2 [Source:VGNC Symbol;Acc:VGNC:29096]	1.05869	9.12899e-31	1.05344e-28
ENSBTAG00000011970	FNIP2	folliculin interacting protein 2 [Source:VGNC Symbol;Acc:VGNC:29069]	1.05404	2.64487e-32	3.30463e-30
ENSBTAG00000030343	FGF23	fibroblast growth factor 23 [Source:VGNC Symbol;Acc:VGNC:28978]	10.9048	5.15066e-08	1.3051e-06
ENSBTAG00000011624	FGF21	fibroblast growth factor 21 [Source:VGNC Symbol;Acc:VGNC:28977]	-2.48455	0.000805813	0.00799502
ENSBTAG00000004542	FAM78A	family with sequence similarity 78 member A [Source:VGNC Symbol;Acc:VGNC:28829]	1.12941	0.00493973	0.0365278
ENSBTAG00000024291	FAM71F2	family with sequence similarity 71 member F2 [Source:VGNC Symbol;Acc:VGNC:50126]	1.19621	2.40094e-18	1.67299e-16
ENSBTAG00000033429	FAM229B	family with sequence similarity 229 member B [Source:VGNC Symbol;Acc:VGNC:28804]	1.08571	0.00493341	0.0365109
ENSBTAG00000019066	FAM167A	family with sequence similarity 167 member A [Source:VGNC Symbol;Acc:VGNC:28750]	8.99297	2.12303e-07	4.89349e-06
ENSBTAG00000011187	FAM13A	family with sequence similarity 13 member A [Source:VGNC Symbol;Acc:VGNC:28731]	1.52929	6.28979e-125	3.7984e-122
ENSBTAG00000011277	FAM133A	family with sequence similarity 133 member A [Source:VGNC Symbol;Acc:VGNC:54428]	-11.0602	0.031674	0.152616
ENSBTAG00000017242	FADS6	fatty acid desaturase 6 [Source:VGNC Symbol;Acc:VGNC:28704]	1.1818	2.2654e-08	6.14404e-07
ENSBTAG00000012222	FA2H	fatty acid 2-hydroxylase [Source:VGNC Symbol;Acc:VGNC:28692]	1.36803	0.00774209	0.0521619
ENSBTAG00000015716	ERO1A	endoplasmic reticulum oxidoreductase 1 alpha [Source:VGNC Symbol;Acc:VGNC:28594]	1.83299	0	0
ENSBTAG00000003430	EPO	erythropoietin [Source:VGNC Symbol;Acc:VGNC:28549]	10.932	5.97634e-08	1.5038e-06
ENSBTAG00000055315	ENSBTAG00000055315		1.62858	0.035055	0.163856
ENSBTAG00000055293	ENSBTAG00000055293		-13.0635	0.0371904	0.171314
ENSBTAG00000055269	ENSBTAG00000055269		1.09278	0.0136308	0.0808082
ENSBTAG00000054844	ENSBTAG00000054844	hemoglobin, alpha 1 [Source:NCBI gene;Acc:100140149]	1.34306	2.90694e-10	1.02862e-08
ENSBTAG00000054816	ENSBTAG00000054816	keratin, type II cuticular Hb1-like [Source:NCBI gene;Acc:112446673]	-1.13252	0.0107154	0.06729
ENSBTAG00000054737	ENSBTAG00000054737		2.74707	0.0210881	0.1129
ENSBTAG00000054639	ENSBTAG00000054639		1.695	0.00817491	0.0544103
ENSBTAG00000054558	ENSBTAG00000054558		9.67891	0.00634445	0.0447107
ENSBTAG00000054461	ENSBTAG00000054461	integrin subunit alpha X [Source:NCBI gene;Acc:101904063]	8.18034	0.0106117	0.0668006
ENSBTAG00000054455	ENSBTAG00000054455		6.10314	0.035596	0.165867
ENSBTAG00000054441	ENSBTAG00000054441		13.2618	9.82987e-12	4.09611e-10
ENSBTAG00000054145	ENSBTAG00000054145		9.62945	0.00119506	0.0112765
ENSBTAG00000054102	ENSBTAG00000054102		9.37094	0.0412936	0.183587
ENSBTAG00000053664	ENSBTAG00000053664		10.9993	3.51266e-08	9.19637e-07
ENSBTAG00000053587	ENSBTAG00000053587		-8.23103	0.041173	0.183185
ENSBTAG00000053554	ENSBTAG00000053554		-8.35488	0.0499143	0.209377
ENSBTAG00000053553	ENSBTAG00000053553		9.34065	0.00109155	0.0104578
ENSBTAG00000053453	ENSBTAG00000053453		1.12429	0.0459267	0.19745
ENSBTAG00000053342	ENSBTAG00000053342		10.9564	0.0296646	0.145892
ENSBTAG00000053073	ENSBTAG00000053073		13.3779	3.33051e-10	1.1671e-08
ENSBTAG00000053011	ENSBTAG00000053011		1.70798	0.0273271	0.137105
ENSBTAG00000052822	ENSBTAG00000052822	chromosome 3 C1orf162 homolog [Source:NCBI gene;Acc:100296588]	9.92975	0.0111224	0.0691269
ENSBTAG00000052803	ENSBTAG00000052803	protein phosphatase 2 regulatory subunit B''beta [Source:NCBI gene;Acc:100298789]	1.19392	4.61503e-13	2.20028e-11
ENSBTAG00000052798	ENSBTAG00000052798	keratin, type II cuticular Hb1-like [Source:NCBI gene;Acc:112446672]	-1.01405	0.0392747	0.177574
ENSBTAG00000052768	ENSBTAG00000052768	olfactory receptor 2L8-like [Source:NCBI gene;Acc:112447520]	9.21593	0.0150748	0.087144
ENSBTAG00000052733	ENSBTAG00000052733	membrane magnesium transporter 1-like [Source:NCBI gene;Acc:112445176]	1.80573	0.0106563	0.0670349
ENSBTAG00000052673	ENSBTAG00000052673		13.7238	6.49397e-15	3.65376e-13
ENSBTAG00000052560	ENSBTAG00000052560		2.7909	0.0463261	0.198732
ENSBTAG00000051752	ENSBTAG00000051752		11.4482	0.00112693	0.0107512
ENSBTAG00000051645	ENSBTAG00000051645		3.25186	0.00244955	0.0206316
ENSBTAG00000051630	ENSBTAG00000051630		11.5822	0.0196064	0.106991
ENSBTAG00000051591	ENSBTAG00000051591		-3.79459	0.00768919	0.0519214
ENSBTAG00000051511	ENSBTAG00000051511		11.728	0.0385803	0.17553
ENSBTAG00000051439	ENSBTAG00000051439		7.91363	0.0240027	0.124115
ENSBTAG00000051292	ENSBTAG00000051292		8.59467	0.0317587	0.152903
ENSBTAG00000051154	ENSBTAG00000051154		9.84008	0.0152414	0.0879144
ENSBTAG00000051139	ENSBTAG00000051139		11.7119	5.9388e-11	2.26036e-09
ENSBTAG00000050727	ENSBTAG00000050727		8.82669	0.0101671	0.0643818
ENSBTAG00000050714	ENSBTAG00000050714		-8.61756	0.0351223	0.16404
ENSBTAG00000050713	ENSBTAG00000050713		2.35291	0.0141647	0.0832108
ENSBTAG00000050618	ENSBTAG00000050618		2.41241	0.0279936	0.139368
ENSBTAG00000050527	ENSBTAG00000050527		3.58139	0.000104272	0.0013709
ENSBTAG00000050454	ENSBTAG00000050454		-10.5378	0.00202213	0.0176045
ENSBTAG00000050449	ENSBTAG00000050449		1.99373	0.0138522	0.0818648
ENSBTAG00000050332	ENSBTAG00000050332		2.37686	0.0189119	0.103841
ENSBTAG00000050169	ENSBTAG00000050169		5.79525	0.00355878	0.0279473
ENSBTAG00000050158	ENSBTAG00000050158		8.54829	0.0046811	0.0349433
ENSBTAG00000049936	ENSBTAG00000049936		-9.33281	0.0352445	0.164538
ENSBTAG00000049865	ENSBTAG00000049865		1.93919	0.0171963	0.0964538
ENSBTAG00000049777	ENSBTAG00000049777		-2.43298	0.020022	0.108637
ENSBTAG00000049736	ENSBTAG00000049736		11.8975	0.0112359	0.0696886
ENSBTAG00000049729	ENSBTAG00000049729		-2.61547	0.00223773	0.0192137
ENSBTAG00000049467	ENSBTAG00000049467		10.0271	0.00136682	0.0126597
ENSBTAG00000049427	ENSBTAG00000049427		-9.04717	0.0199915	0.108569
ENSBTAG00000049375	ENSBTAG00000049375		3.03998	0.000599125	0.00622739
ENSBTAG00000049237	ENSBTAG00000049237	guanine nucleotide-binding protein G(I)/G(S)/G(O) subunit gamma-5 [Source:NCBI gene;Acc:104968964]	-1.37269	0.0428691	0.188236
ENSBTAG00000049230	ENSBTAG00000049230		1.17274	0.0210347	0.112714
ENSBTAG00000048804	ENSBTAG00000048804	uncharacterized LOC112441476 [Source:NCBI gene;Acc:112441476]	8.0546	0.0072411	0.0496356
ENSBTAG00000048772	ENSBTAG00000048772		1.34742	0.0304174	0.148417
ENSBTAG00000048756	ENSBTAG00000048756		3.14463	0.0122435	0.0744099
ENSBTAG00000048743	ENSBTAG00000048743	histone cluster 1, H2ac [Source:NCBI gene;Acc:524808]	3.63123	0.0229963	0.120516
ENSBTAG00000048740	ENSBTAG00000048740	apolipoprotein L3-like [Source:NCBI gene;Acc:518495]	-1.55538	0.0494043	0.20773
ENSBTAG00000048506	ENSBTAG00000048506		-2.11934	0.0188472	0.103628
ENSBTAG00000048088	ENSBTAG00000048088		9.4159	0.0219751	0.116172
ENSBTAG00000048087	ENSBTAG00000048087	signal-regulatory protein beta-1-like [Source:NCBI gene;Acc:101902869]	1.00721	0.00406525	0.0311286
ENSBTAG00000046499	ENSBTAG00000046499		-9.56631	0.0244612	0.125792
ENSBTAG00000037565	ENSBTAG00000037565	phosphodiesterase 4D interacting protein-like [Source:NCBI gene;Acc:788142]	2.70629	0.0385712	0.17553
ENSBTAG00000035726	ENSBTAG00000035726		-1.20073	0.00386897	0.0299037
ENSBTAG00000035005	ENSBTAG00000035005		-1.39959	0.00328144	0.0261894
ENSBTAG00000034555	ENSBTAG00000034555		-1.51875	0.0337492	0.159442
ENSBTAG00000034372	ENSBTAG00000034372	zymogen granule protein 16 homolog B-like [Source:NCBI gene;Acc:104975830]	-10.058	0.00376229	0.0292037
ENSBTAG00000033580	ENSBTAG00000033580		9.18025	0.000353204	0.00395733
ENSBTAG00000032775	ENSBTAG00000032775		1.13531	0.0467041	0.199561
ENSBTAG00000027899	ENSBTAG00000027899	putative tetratricopeptide repeat protein 41 [Source:NCBI gene;Acc:505479]	8.50883	0.000139189	0.00176589
ENSBTAG00000027770	ENSBTAG00000027770		1.37044	0.0472384	0.201227
ENSBTAG00000027629	ENSBTAG00000027629	ankyrin 1 [Source:NCBI gene;Acc:353108]	-1.09393	0.0351071	0.164011
ENSBTAG00000022715	ENSBTAG00000022715		1.43812	0.00585321	0.0419638
ENSBTAG00000022427	ENSBTAG00000022427		-5.15145	0.0402895	0.180585
ENSBTAG00000020774	ENSBTAG00000020774		1.484	6.03651e-09	1.80171e-07
ENSBTAG00000019432	ENSBTAG00000019432	intercellular adhesion molecule 2 [Source:NCBI gene;Acc:616254]	-7.14378	0.0258872	0.131262
ENSBTAG00000018481	ENSBTAG00000018481	major allergen Equ c 1 [Source:NCBI gene;Acc:513329]	2.72179	0.0319367	0.153515
ENSBTAG00000013836	ENSBTAG00000013836	coiled-coil domain-containing protein 170 [Source:NCBI gene;Acc:100297513]	2.918	0.0399148	0.179261
ENSBTAG00000013321	ENSBTAG00000013321	transmembrane protein 45A-like [Source:NCBI gene;Acc:529036]	-9.16388	0.0189819	0.104148
ENSBTAG00000005972	ENSBTAG00000005972		2.5347	6.13381e-07	1.31979e-05
ENSBTAG00000003921	ENSBTAG00000003921	SOGA family member 3 [Source:NCBI gene;Acc:535392]	-1.25026	0.0176663	0.098427
ENSBTAG00000001041	ENSBTAG00000001041	primary amine oxidase, liver isozyme [Source:NCBI gene;Acc:100138645]	-7.94019	0.0306392	0.149258
ENSBTAG00000000715	ENSBTAG00000000715	GTPase IMAP family member 5 [Source:NCBI gene;Acc:530077]	-1.55602	0.00622689	0.0441009
ENSBTAG00000008756	ELF3	E74 like ETS transcription factor 3 [Source:VGNC Symbol;Acc:VGNC:28428]	1.59493	4.20069e-158	3.04416e-155
ENSBTAG00000008172	EGLN3	egl-9 family hypoxia inducible factor 3 [Source:VGNC Symbol;Acc:VGNC:28367]	2.24776	0	0
ENSBTAG00000053296	EGLN1	egl-9 family hypoxia inducible factor 1 [Source:NCBI gene;Acc:534075]	1.32512	1.56212e-186	1.41504e-183
ENSBTAG00000006943	EFCAB3	EF-hand calcium binding domain 3 [Source:VGNC Symbol;Acc:VGNC:28344]	-8.85656	0.0452611	0.19533
ENSBTAG00000021434	EDN2	endothelin 2 [Source:VGNC Symbol;Acc:VGNC:28328]	1.76212	1.27937e-33	1.70429e-31
ENSBTAG00000024081	ECM2	extracellular matrix protein 2 [Source:VGNC Symbol;Acc:VGNC:28312]	1.34233	0.0132625	0.0792208
ENSBTAG00000009965	ECI1	enoyl-CoA delta isomerase 1 [Source:VGNC Symbol;Acc:VGNC:28309]	1.14515	1.00152e-84	3.70298e-82
ENSBTAG00000013070	EAF2	ELL associated factor 2 [Source:VGNC Symbol;Acc:VGNC:28295]	9.38862	0.0185867	0.102413
ENSBTAG00000045714	DSPP	dentin sialophosphoprotein [Source:NCBI gene;Acc:100337125]	7.80739	0.0212296	0.113322
ENSBTAG00000025458	DPF3	double PHD fingers 3 [Source:VGNC Symbol;Acc:VGNC:28177]	-8.55648	0.0079204	0.0530477
ENSBTAG00000009964	DNASE1L2	deoxyribonuclease 1 like 2 [Source:VGNC Symbol;Acc:VGNC:28134]	1.17304	7.20819e-13	3.4008e-11
ENSBTAG00000004557	DHRS9	dehydrogenase/reductase 9 [Source:VGNC Symbol;Acc:VGNC:28046]	2.41375	0.00158026	0.0143219
ENSBTAG00000010610	DDIT4L	DNA damage inducible transcript 4 like [Source:VGNC Symbol;Acc:VGNC:27949]	1.00268	5.40747e-05	0.00077567
ENSBTAG00000000163	DDIT4	DNA damage inducible transcript 4 [Source:VGNC Symbol;Acc:VGNC:27948]	1.36059	0	0
ENSBTAG00000011820	DAPK2	death associated protein kinase 2 [Source:VGNC Symbol;Acc:VGNC:55109]	-3.61441	0.0299376	0.146907
ENSBTAG00000037795	CYP2C87	cytochrome P450, family 2, subfamily C, polypeptide 87 [Source:NCBI gene;Acc:616593]	-3.83764	0.0176729	0.098427
ENSBTAG00000012212	CYP26B1	cytochrome P450, family 26, subfamily B, polypeptide 1 [Source:NCBI gene;Acc:540868]	1.07749	3.33495e-16	2.06209e-14
ENSBTAG00000001021	CYP1A1	cytochrome P450, subfamily I (aromatic compound-inducible), polypeptide 1 [Source:NCBI gene;Acc:282870]	-1.1255	0.000290128	0.00334155
ENSBTAG00000015708	CXCR6	C-X-C motif chemokine receptor 6 [Source:VGNC Symbol;Acc:VGNC:27858]	2.34905	0.0163435	0.0926744
ENSBTAG00000009812	CXCL5	chemokine (C-X-C motif) ligand 5 [Source:NCBI gene;Acc:281735]	-1.02248	0.00826531	0.0549284
ENSBTAG00000002309	CSPG5	chondroitin sulfate proteoglycan 5 [Source:VGNC Symbol;Acc:VGNC:27770]	1.24743	8.21971e-05	0.0011239
ENSBTAG00000014391	CRB2	crumbs 2, cell polarity complex component [Source:VGNC Symbol;Acc:VGNC:27689]	3.2952	9.10432e-05	0.00121909
ENSBTAG00000005716	CRABP2	cellular retinoic acid binding protein 2 [Source:VGNC Symbol;Acc:VGNC:27686]	1.45098	1.59704e-231	1.80835e-228
ENSBTAG00000019190	CPO	carboxypeptidase O [Source:VGNC Symbol;Acc:VGNC:27666]	1.94143	0.027237	0.136742
ENSBTAG00000010175	COL8A2	collagen type VIII alpha 2 chain [Source:VGNC Symbol;Acc:VGNC:27575]	1.03555	0.000810737	0.00803948
ENSBTAG00000013921	CKM	creatine kinase, M-type [Source:VGNC Symbol;Acc:VGNC:27385]	1.98926	7.26955e-06	0.00012824
ENSBTAG00000011224	CITED2	Cbp/p300 interacting transactivator with Glu/Asp rich carboxy-terminal domain 2 [Source:VGNC Symbol;Acc:VGNC:27377]	1.05585	1.47998e-113	8.12509e-111
ENSBTAG00000010236	CIDEB	cell death inducing DFFA like effector b [Source:VGNC Symbol;Acc:VGNC:27364]	2.06287	0.00391783	0.0301655
ENSBTAG00000016179	CIB3	calcium and integrin binding family member 3 [Source:VGNC Symbol;Acc:VGNC:27361]	-9.52736	0.043951	0.191501
ENSBTAG00000021487	CIART	circadian associated repressor of transcription [Source:VGNC Symbol;Acc:VGNC:27358]	3.80904	1.49013e-33	1.97056e-31
ENSBTAG00000047670	CHST8	carbohydrate sulfotransferase 8 [Source:VGNC Symbol;Acc:VGNC:27348]	-8.64407	0.00679564	0.0472436
ENSBTAG00000011390	CHRND	cholinergic receptor nicotinic delta subunit [Source:VGNC Symbol;Acc:VGNC:27334]	8.38521	0.0439347	0.191476
ENSBTAG00000018223	CHI3L1	chitinase 3 like 1 [Source:VGNC Symbol;Acc:VGNC:55039]	1.09805	0.00898369	0.0584198
ENSBTAG00000010027	CHDH	choline dehydrogenase [Source:VGNC Symbol;Acc:VGNC:27285]	1.36063	0.0371094	0.170984
ENSBTAG00000030855	CHCHD6	coiled-coil-helix-coiled-coil-helix domain containing 6 [Source:VGNC Symbol;Acc:VGNC:27274]	1.94506	0.00859561	0.0565456
ENSBTAG00000052516	CDA	cytidine deaminase [Source:NCBI gene;Acc:616377]	1.02454	5.62408e-141	3.77376e-138
ENSBTAG00000018203	CD101	CD101 molecule [Source:VGNC Symbol;Acc:VGNC:27001]	1.11052	0.00260009	0.0216678
ENSBTAG00000021768	CCNG2	cyclin G2 [Source:VGNC Symbol;Acc:VGNC:26970]	1.38463	1.73847e-23	1.52892e-21
ENSBTAG00000004342	CCDC87	coiled-coil domain containing 87 [Source:VGNC Symbol;Acc:VGNC:26926]	-1.05163	0.0315836	0.152383
ENSBTAG00000002390	CCDC184	coiled-coil domain containing 184 [Source:VGNC Symbol;Acc:VGNC:26879]	1.58502	4.31388e-29	4.57045e-27
ENSBTAG00000000933	CCDC183	coiled-coil domain containing 183 [Source:VGNC Symbol;Acc:VGNC:26878]	1.17947	0.0156719	0.0899647
ENSBTAG00000001090	CCDC173	coiled-coil domain containing 173 [Source:VGNC Symbol;Acc:VGNC:26870]	-2.43295	0.0187418	0.103142
ENSBTAG00000003393	CCDC157	coiled-coil domain containing 157 [Source:VGNC Symbol;Acc:VGNC:26861]	1.05087	0.00983694	0.0626197
ENSBTAG00000018497	CAVIN2	caveolae associated protein 2 [Source:VGNC Symbol;Acc:VGNC:26803]	-1.3716	0.0392909	0.177603
ENSBTAG00000001796	CATSPERD	cation channel sperm associated auxiliary subunit delta [Source:VGNC Symbol;Acc:VGNC:26797]	1.02953	9.87989e-06	0.000168386
ENSBTAG00000037945	CASKIN1	CASK interacting protein 1 [Source:VGNC Symbol;Acc:VGNC:26777]	1.06484	0.000680186	0.00692334
ENSBTAG00000002972	CASC1	cancer susceptibility 1 [Source:NCBI gene;Acc:526444]	8.25133	0.0483975	0.204864
ENSBTAG00000018900	CARMIL2	capping protein regulator and myosin 1 linker 2 [Source:VGNC Symbol;Acc:VGNC:26769]	1.2498	1.1535e-05	0.000194399
ENSBTAG00000020049	CABP1	calcium binding protein 1 [Source:VGNC Symbol;Acc:VGNC:53893]	10.8928	1.64349e-10	5.97893e-09
ENSBTAG00000011420	CA9	carbonic anhydrase 9 [Source:VGNC Symbol;Acc:VGNC:26659]	1.01763	1.61772e-39	2.40232e-37
ENSBTAG00000019390	CA12	carbonic anhydrase 12 [Source:VGNC Symbol;Acc:VGNC:26650]	3.47336	0.0118739	0.0727001
ENSBTAG00000018861	C5H12orf56	chromosome 5 C12orf56 homolog [Source:VGNC Symbol;Acc:VGNC:49163]	2.30314	0.00756393	0.0512917
ENSBTAG00000018180	C5H12orf50	chromosome 5 C12orf50 homolog [Source:VGNC Symbol;Acc:VGNC:55852]	-9.79246	0.02081	0.111708
ENSBTAG00000026710	C2H2orf72	chromosome 2 C2orf72 homolog [Source:VGNC Symbol;Acc:VGNC:52702]	9.60731	0.0165825	0.0938714
ENSBTAG00000047448	C25H16orf54	chromosome 25 C16orf54 homolog [Source:VGNC Symbol;Acc:VGNC:52686]	-3.51837	0.0323747	0.1551
ENSBTAG00000050105	C20orf202	chromosome 13 C20orf202 homolog [Source:NCBI gene;Acc:100296025]	-1.80233	0.021349	0.113725
ENSBTAG00000054459	C20H5orf47	chromosome 20 C5orf47 homolog [Source:NCBI gene;Acc:100295594]	9.78212	0.0263051	0.132897
ENSBTAG00000007450	C2	complement C2 [Source:VGNC Symbol;Acc:VGNC:53959]	1.35531	0.000433404	0.0047046
ENSBTAG00000004840	C1S	complement C1s [Source:VGNC Symbol;Acc:VGNC:26630]	8.98175	3.78728e-06	7.10292e-05
ENSBTAG00000017071	C1QTNF3	C1q and TNF related 3 [Source:NCBI gene;Acc:531659]	1.24891	6.52211e-05	0.000912877
ENSBTAG00000017438	C17H5orf52	chromosome 17 C5orf52 homolog [Source:VGNC Symbol;Acc:VGNC:52651]	1.0014	0.00201433	0.0175619
ENSBTAG00000051527	bta-mir-12055	bta-mir-12055 [Source:miRBase;Acc:MI0038488]	12.9826	0.0254831	0.129794
ENSBTAG00000049022	bta-mir-12048	bta-mir-12048 [Source:miRBase;Acc:MI0038477]	4.25406	0.00483285	0.0358545
ENSBTAG00000052988	bta-mir-12036	bta-mir-12036 [Source:miRBase;Acc:MI0038457]	3.44412	0.0342265	0.160911
ENSBTAG00000017804	BNIP3	BCL2 interacting protein 3 [Source:VGNC Symbol;Acc:VGNC:26533]	3.24107	0	0
ENSBTAG00000007608	BMT2	base methyltransferase of 25S rRNA 2 homolog [Source:VGNC Symbol;Acc:VGNC:26528]	1.03351	1.53047e-41	2.39031e-39
ENSBTAG00000005111	BMP2	bone morphogenetic protein 2 [Source:VGNC Symbol;Acc:VGNC:26517]	1.31282	9.7405e-64	2.59513e-61
ENSBTAG00000030575	BHLHE41	basic helix-loop-helix family member e41 [Source:VGNC Symbol;Acc:VGNC:26487]	1.48967	1.67735e-88	7.23537e-86
ENSBTAG00000009209	BEND5	BEN domain containing 5 [Source:VGNC Symbol;Acc:VGNC:26468]	1.82627	1.51405e-20	1.17726e-18
ENSBTAG00000016534	BCL11A	BCL11A, BAF complex component [Source:NCBI gene;Acc:538680]	1.28112	1.31403e-05	0.000218808
ENSBTAG00000020643	BARX2	BARX homeobox 2 [Source:VGNC Symbol;Acc:VGNC:26424]	3.51742	0.00696714	0.048177
ENSBTAG00000004494	B4GALNT1	beta-1,4-N-acetyl-galactosaminyltransferase 1 [Source:VGNC Symbol;Acc:VGNC:26385]	1.04117	0.00280141	0.0229861
ENSBTAG00000009198	ASB9	ankyrin repeat and SOCS box containing 9 [Source:VGNC Symbol;Acc:VGNC:26202]	-8.44345	0.0481229	0.204083
ENSBTAG00000051224	ARSD	arylsulfatase D [Source:NCBI gene;Acc:516494]	1.26335	0.0327017	0.156239
ENSBTAG00000039335	ARRDC2	arrestin domain containing 2 [Source:VGNC Symbol;Acc:VGNC:26172]	1.38708	1.55367e-29	1.71633e-27
ENSBTAG00000008797	ARHGEF38	Rho guanine nucleotide exchange factor 38 [Source:NCBI gene;Acc:618404]	4.52532	6.39562e-05	0.00089891
ENSBTAG00000012403	ARG1	arginase 1 [Source:VGNC Symbol;Acc:VGNC:26070]	8.58042	0.0103253	0.0651789
ENSBTAG00000000745	AQP1	aquaporin 1 (Colton blood group) [Source:NCBI gene;Acc:282653]	-7.84481	0.0202853	0.109717
ENSBTAG00000002362	APOLD1	apolipoprotein L domain containing 1 [Source:VGNC Symbol;Acc:VGNC:26033]	1.61506	3.71326e-10	1.29123e-08
ENSBTAG00000019993	APLN	apelin [Source:VGNC Symbol;Acc:VGNC:26017]	10.5407	0.00341793	0.0271327
ENSBTAG00000016881	ANPEP	alanyl aminopeptidase, membrane [Source:VGNC Symbol;Acc:VGNC:25960]	1.05901	0.018725	0.103081
ENSBTAG00000004145	ANO4	anoctamin 4 [Source:VGNC Symbol;Acc:VGNC:25953]	-1.22144	0.00774016	0.0521619
ENSBTAG00000010623	ANKRD53	ankyrin repeat domain 53 [Source:VGNC Symbol;Acc:VGNC:25936]	8.5694	0.0272473	0.136742
ENSBTAG00000018453	ANKRD37	ankyrin repeat domain 37 [Source:VGNC Symbol;Acc:VGNC:25928]	3.60836	1.38586e-117	8.09923e-115
ENSBTAG00000002473	ANGPTL4	angiopoietin like 4 [Source:VGNC Symbol;Acc:VGNC:25893]	2.70432	3.80236e-263	5.29903e-260
ENSBTAG00000011034	ANGPT2	angiopoietin 2 [Source:VGNC Symbol;Acc:VGNC:25888]	8.25029	0.0317021	0.152711
ENSBTAG00000014788	AKAP12	A-kinase anchoring protein 12 [Source:VGNC Symbol;Acc:VGNC:25782]	1.26652	6.28134e-06	0.00011245
ENSBTAG00000030674	AK4	adenylate kinase 4 [Source:VGNC Symbol;Acc:VGNC:25773]	1.32418	1.13752e-250	1.47204e-247
ENSBTAG00000013976	AGBL3	ATP/GTP binding protein like 3 [Source:VGNC Symbol;Acc:VGNC:25722]	-2.65266	0.0139507	0.0823092
ENSBTAG00000007125	AFMID	arylformamidase [Source:VGNC Symbol;Acc:VGNC:25716]	-1.04529	0.0137694	0.0815228
ENSBTAG00000039292	ADRA2A	adrenoceptor alpha 2A [Source:NCBI gene;Acc:282135]	3.82435	0.00409636	0.031312
ENSBTAG00000021048	ADM	adrenomedullin [Source:VGNC Symbol;Acc:VGNC:25681]	2.67193	3.29099e-242	3.97486e-239
ENSBTAG00000003334	ADAP2	ArfGAP with dual PH domains 2 [Source:VGNC Symbol;Acc:VGNC:25634]	1.86418	2.65279e-05	0.000411477
ENSBTAG00000010630	ABHD18	abhydrolase domain containing 18 [Source:VGNC Symbol;Acc:VGNC:25499]	2.39686	2.7017e-108	1.35963e-105
ENSBTAG00000044049	ABHD12B	abhydrolase domain containing 12B [Source:VGNC Symbol;Acc:VGNC:25491]	2.3819	0.0118801	0.0727116
ENSBTAG00000010858	ABCC11	ATP binding cassette subfamily C member 11 [Source:VGNC Symbol;Acc:VGNC:25470]	7.56404	0.022607	0.119013
ENSBTAG00000015373	AADACL3	arylacetamide deacetylase like 3 [Source:VGNC Symbol;Acc:VGNC:25439]	3.64163	0.00854678	0.0562788
