# Supplementary material for: Effects of hypoxia stress on the milk synthesis in bovine mammary epithelial cells
Source: J Anim Sci Biotechnol. 2025 Mar 7;16:37. doi: 10.1186/s40104-025-01174-0 (PMC11887346; doi:10.1186/s40104-025-01174-0)
Supplement: Supplementary file 10 — Additional file 10: Table S4. The DEGs in BMEC after 24 h hypoxia exposure vs. normoxia group. [file 40104_2025_1174_MOESM10_ESM.xlsx]

## Sheet: Sheet1
Table S4. The DEGs in BMECs after 24 h hypoxia exposure vs. normoxia group
gene_id	gene_name	Description	log2(fc)	pval	qval
ENSBTAG00000009617	SLC2A1	solute carrier family 2 member 1 [Source:VGNC Symbol;Acc:VGNC:34796]	2.16999	0	0
ENSBTAG00000000163	DDIT4	DNA damage inducible transcript 4 [Source:VGNC Symbol;Acc:VGNC:27948]	1.83583	0	0
ENSBTAG00000015716	ERO1A	endoplasmic reticulum oxidoreductase 1 alpha [Source:VGNC Symbol;Acc:VGNC:28594]	2.19531	0	0
ENSBTAG00000033190	PGM5	phosphoglucomutase 5 [Source:VGNC Symbol;Acc:VGNC:32797]	1.28461	0	0
ENSBTAG00000000575	TNC	tenascin C [Source:VGNC Symbol;Acc:VGNC:36152]	1.12904	0	0
ENSBTAG00000021048	ADM	adrenomedullin [Source:VGNC Symbol;Acc:VGNC:25681]	3.04471	0	0
ENSBTAG00000012927	ALDOA	aldolase, fructose-bisphosphate A [Source:VGNC Symbol;Acc:VGNC:25821]	1.0184	0	0
ENSBTAG00000009965	ECI1	enoyl-CoA delta isomerase 1 [Source:VGNC Symbol;Acc:VGNC:28309]	2.04317	0	0
ENSBTAG00000007331	PLOD2	procollagen-lysine,2-oxoglutarate 5-dioxygenase 2 [Source:VGNC Symbol;Acc:VGNC:33040]	1.67806	0	0
ENSBTAG00000008683	LDHA	lactate dehydrogenase A [Source:NCBI gene;Acc:281274]	1.44749	0	0
ENSBTAG00000014731	GAPDH	glyceraldehyde-3-phosphate dehydrogenase [Source:NCBI gene;Acc:281181]	1.38776	0	0
ENSBTAG00000011734	ANKRD1	ankyrin repeat domain 1 [Source:VGNC Symbol;Acc:VGNC:25908]	1.30019	0	0
ENSBTAG00000032996	P4HA1	prolyl 4-hydroxylase subunit alpha 1 [Source:VGNC Symbol;Acc:VGNC:32535]	1.83043	0	0
ENSBTAG00000004903	KRT15	keratin 15 [Source:VGNC Symbol;Acc:VGNC:50396]	1.12209	0	0
ENSBTAG00000017804	BNIP3	BCL2 interacting protein 3 [Source:VGNC Symbol;Acc:VGNC:26533]	3.83531	0	0
ENSBTAG00000036262	GBE1	1,4-alpha-glucan branching enzyme 1 [Source:VGNC Symbol;Acc:VGNC:53570]	1.54759	0	0
ENSBTAG00000009997	ANO1	anoctamin 1 [Source:VGNC Symbol;Acc:VGNC:50077]	1.12604	0	0
ENSBTAG00000002052	PLOD1	procollagen-lysine,2-oxoglutarate 5-dioxygenase 1 [Source:VGNC Symbol;Acc:VGNC:33039]	2.11656	0	0
ENSBTAG00000000536	ZNF395	zinc finger protein 395 [Source:VGNC Symbol;Acc:VGNC:37266]	2.36833	0	0
ENSBTAG00000019782	TPI1	triosephosphate isomerase 1 [Source:VGNC Symbol;Acc:VGNC:36250]	1.22829	0	0
ENSBTAG00000005716	CRABP2	cellular retinoic acid binding protein 2 [Source:VGNC Symbol;Acc:VGNC:27686]	3.39764	0	0
ENSBTAG00000016688	ENSBTAG00000016688		1.44743	0	0
ENSBTAG00000021307	BNIP3L	BCL2 interacting protein 3 like [Source:VGNC Symbol;Acc:VGNC:26534]	1.73238	0	0
ENSBTAG00000030674	AK4	adenylate kinase 4 [Source:VGNC Symbol;Acc:VGNC:25773]	1.31384	0	0
ENSBTAG00000017461	SLC16A3	solute carrier family 16 member 3 [Source:VGNC Symbol;Acc:VGNC:34689]	3.23218	0	0
ENSBTAG00000000894	PGK1	phosphoglycerate kinase 1 [Source:VGNC Symbol;Acc:VGNC:32789]	1.19973	0	0
ENSBTAG00000011420	CA9	carbonic anhydrase 9 [Source:VGNC Symbol;Acc:VGNC:26659]	3.13177	0	0
ENSBTAG00000005845	MPI	mannose phosphate isomerase [Source:VGNC Symbol;Acc:VGNC:50218]	1.77805	0	0
ENSBTAG00000000711	NDRG1	N-myc downstream regulated 1 [Source:VGNC Symbol;Acc:VGNC:53868]	3.31227	0	0
ENSBTAG00000008172	EGLN3	egl-9 family hypoxia inducible factor 3 [Source:VGNC Symbol;Acc:VGNC:28367]	2.85641	0	0
ENSBTAG00000005339	VEGFA	vascular endothelial growth factor A [Source:VGNC Symbol;Acc:VGNC:55927]	2.19893	0	0
ENSBTAG00000002473	ANGPTL4	angiopoietin like 4 [Source:VGNC Symbol;Acc:VGNC:25893]	3.22359	0	0
ENSBTAG00000004556	SLC2A3	solute carrier family 2 member 3 [Source:NCBI gene;Acc:282358]	5.79999	0	0
ENSBTAG00000001823	STC2	stanniocalcin 2 [Source:VGNC Symbol;Acc:VGNC:35378]	2.51816	0	0
ENSBTAG00000010658	PFKL	phosphofructokinase, liver type [Source:VGNC Symbol;Acc:VGNC:32773]	1.23267	0	0
ENSBTAG00000002080	CCN3	cellular communication network factor 3 [Source:VGNC Symbol;Acc:VGNC:57785]	1.13186	0	0
ENSBTAG00000021697	PDGFB	platelet derived growth factor subunit B [Source:VGNC Symbol;Acc:VGNC:32690]	1.16312	0	0
ENSBTAG00000004905	KRT19	keratin 19 [Source:VGNC Symbol;Acc:VGNC:30720]	1.17171	0	0
ENSBTAG00000006214	LOXL2	lysyl oxidase like 2 [Source:VGNC Symbol;Acc:VGNC:30953]	1.06578	5.55425e-289	2.4034e-286
ENSBTAG00000051412	HBA	hemoglobin, alpha 2 [Source:NCBI gene;Acc:512439]	3.78201	2.88934e-285	1.22118e-282
ENSBTAG00000013162	HSPA8	heat shock protein family A (Hsp70) member 8 [Source:VGNC Symbol;Acc:VGNC:54632]	-1.16823	6.173e-284	2.54973e-281
ENSBTAG00000026111	LBH	limb bud and heart development [Source:NCBI gene;Acc:616148]	1.07775	5.75025e-281	2.32233e-278
ENSBTAG00000012409	POSTN	periostin [Source:VGNC Symbol;Acc:VGNC:33171]	2.9947	8.89561e-280	3.51454e-277
ENSBTAG00000013108	HK2	hexokinase 2 [Source:VGNC Symbol;Acc:VGNC:29865]	1.1258	2.28566e-278	8.83821e-276
ENSBTAG00000007430	MYBBP1A	MYB binding protein 1a [Source:VGNC Symbol;Acc:VGNC:31777]	-1.40527	1.01887e-253	3.77898e-251
ENSBTAG00000001078	SRL	sarcalumenin [Source:NCBI gene;Acc:513912]	3.09672	2.8272e-246	1.02763e-243
ENSBTAG00000047998	COL5A1	collagen type V alpha 1 chain [Source:NCBI gene;Acc:100848491]	1.12669	8.87891e-241	3.16403e-238
ENSBTAG00000008428	UPP1	uridine phosphorylase 1 [Source:VGNC Symbol;Acc:VGNC:36688]	3.46282	1.87421e-240	6.55036e-238
ENSBTAG00000011140	FAM162A	family with sequence similarity 162 member A [Source:VGNC Symbol;Acc:VGNC:28744]	1.82824	2.41486e-233	8.28069e-231
ENSBTAG00000048273	C6H4orf3	chromosome 6 C4orf3 homolog [Source:VGNC Symbol;Acc:VGNC:53691]	1.15105	9.07275e-228	2.94443e-225
ENSBTAG00000016836	PDK1	pyruvate dehydrogenase kinase 1 [Source:VGNC Symbol;Acc:VGNC:32703]	2.30119	1.42343e-226	4.53848e-224
ENSBTAG00000008401	PFKFB3	6-phosphofructo-2-kinase/fructose-2,6-biphosphatase 3 [Source:VGNC Symbol;Acc:VGNC:32771]	2.57257	8.08365e-223	2.49004e-220
ENSBTAG00000013114	ZMYND8	zinc finger MYND-type containing 8 [Source:VGNC Symbol;Acc:VGNC:37206]	1.20804	8.99796e-215	2.51583e-212
ENSBTAG00000000497	AKR1A1	aldo-keto reductase family 1 member A1 [Source:VGNC Symbol;Acc:VGNC:25795]	1.13426	6.61944e-212	1.79555e-209
ENSBTAG00000010532	KCTD11	potassium channel tetramerization domain containing 11 [Source:VGNC Symbol;Acc:VGNC:30501]	1.14379	1.13365e-211	3.02986e-209
ENSBTAG00000019453	PTGES	prostaglandin E synthase [Source:VGNC Symbol;Acc:VGNC:33505]	3.73447	5.67678e-201	1.47385e-198
ENSBTAG00000011224	CITED2	Cbp/p300 interacting transactivator with Glu/Asp rich carboxy-terminal domain 2 [Source:VGNC Symbol;Acc:VGNC:27377]	1.14353	1.83355e-193	4.62818e-191
ENSBTAG00000021813	AMACR	alpha-methylacyl-CoA racemase [Source:VGNC Symbol;Acc:VGNC:25856]	1.1756	3.57933e-191	8.91106e-189
ENSBTAG00000006894	NOS2	nitric oxide synthase 2 [Source:VGNC Symbol;Acc:VGNC:32173]	3.09118	3.95166e-191	9.70506e-189
ENSBTAG00000005111	BMP2	bone morphogenetic protein 2 [Source:VGNC Symbol;Acc:VGNC:26517]	1.70185	7.70514e-190	1.86711e-187
ENSBTAG00000021467	IGFBP6	insulin like growth factor binding protein 6 [Source:VGNC Symbol;Acc:VGNC:30088]	1.16639	3.05606e-178	7.2131e-176
ENSBTAG00000000177	MSLN	mesothelin [Source:NCBI gene;Acc:516237]	1.70443	3.30491e-177	7.70044e-175
ENSBTAG00000021434	EDN2	endothelin 2 [Source:VGNC Symbol;Acc:VGNC:28328]	2.8679	2.46744e-176	5.67637e-174
ENSBTAG00000032821	SCEL	sciellin [Source:VGNC Symbol;Acc:VGNC:34329]	1.05147	5.6438e-174	1.28213e-171
ENSBTAG00000017263	MXI1	MAX interactor 1, dimerization protein [Source:VGNC Symbol;Acc:VGNC:31773]	2.29939	1.95333e-172	4.38268e-170
ENSBTAG00000014558	DDX21	DExD-box helicase 21 [Source:NCBI gene;Acc:781917]	-1.15494	3.65145e-170	8.09286e-168
ENSBTAG00000011187	FAM13A	family with sequence similarity 13 member A [Source:VGNC Symbol;Acc:VGNC:28731]	1.20824	4.65796e-168	1.01992e-165
ENSBTAG00000011424	TPM2	tropomyosin 2 [Source:VGNC Symbol;Acc:VGNC:36252]	1.276	2.02212e-164	4.32353e-162
ENSBTAG00000012834	ARSI	arylsulfatase family member I [Source:VGNC Symbol;Acc:VGNC:26177]	1.3082	3.71178e-160	7.66568e-158
ENSBTAG00000008756	ELF3	E74 like ETS transcription factor 3 [Source:VGNC Symbol;Acc:VGNC:28428]	1.57199	6.22423e-160	1.271e-157
ENSBTAG00000002985	KCNMB1	potassium calcium-activated channel subfamily M regulatory beta subunit 1 [Source:VGNC Symbol;Acc:VGNC:30480]	1.86895	2.64308e-157	5.22123e-155
ENSBTAG00000005596	IGFBP2	insulin like growth factor binding protein 2 [Source:VGNC Symbol;Acc:VGNC:30084]	1.69092	9.13371e-156	1.76592e-153
ENSBTAG00000004225	TSR1	TSR1, ribosome maturation factor [Source:VGNC Symbol;Acc:VGNC:36447]	-1.36552	1.3131e-155	2.51202e-153
ENSBTAG00000004777	S100B	S100 calcium binding protein B [Source:VGNC Symbol;Acc:VGNC:34248]	1.18212	1.34846e-155	2.55281e-153
ENSBTAG00000005807	MICU1	mitochondrial calcium uptake 1 [Source:VGNC Symbol;Acc:VGNC:31461]	1.10086	1.87811e-152	3.51885e-150
ENSBTAG00000009568	KANK2	KN motif and ankyrin repeat domains 2 [Source:VGNC Symbol;Acc:VGNC:30390]	1.31453	4.33548e-152	8.04011e-150
ENSBTAG00000018517	VLDLR	very low density lipoprotein receptor [Source:VGNC Symbol;Acc:VGNC:36803]	1.19552	5.28798e-145	9.61038e-143
ENSBTAG00000017567	ACACA	acetyl-CoA carboxylase alpha [Source:VGNC Symbol;Acc:VGNC:25519]	-1.22696	1.03064e-141	1.7839e-139
ENSBTAG00000039958	GYS1	glycogen synthase 1 [Source:VGNC Symbol;Acc:VGNC:29730]	1.27385	1.35951e-140	2.30914e-138
ENSBTAG00000010630	ABHD18	abhydrolase domain containing 18 [Source:VGNC Symbol;Acc:VGNC:25499]	2.44383	1.53493e-139	2.58294e-137
ENSBTAG00000014215	CCDC86	coiled-coil domain containing 86 [Source:NCBI gene;Acc:540913]	-1.75395	4.06919e-138	6.72304e-136
ENSBTAG00000013580	KDM3A	lysine demethylase 3A [Source:VGNC Symbol;Acc:VGNC:30525]	1.16297	6.24542e-133	9.97824e-131
ENSBTAG00000014917	GTPBP4	GTP binding protein 4 [Source:VGNC Symbol;Acc:VGNC:29710]	-1.05157	4.97038e-128	7.59089e-126
ENSBTAG00000002219	ATAD3A	ATPase family, AAA domain containing 3A [Source:NCBI gene;Acc:784353]	-1.22911	1.01555e-127	1.51284e-125
ENSBTAG00000053296	EGLN1	egl-9 family hypoxia inducible factor 1 [Source:NCBI gene;Acc:534075]	1.1202	4.13507e-127	6.06054e-125
ENSBTAG00000019958	NXNL2	nucleoredoxin like 2 [Source:VGNC Symbol;Acc:VGNC:32378]	4.73819	8.19526e-127	1.19153e-124
ENSBTAG00000002980	GPT2	glutamic--pyruvic transaminase 2 [Source:VGNC Symbol;Acc:VGNC:29617]	1.06909	5.24494e-125	7.56521e-123
ENSBTAG00000031503	NDUFA4L2	NDUFA4, mitochondrial complex associated like 2 [Source:VGNC Symbol;Acc:VGNC:31948]	7.35033	8.21565e-121	1.16649e-118
ENSBTAG00000000843	NDRG2	NDRG family member 2 [Source:VGNC Symbol;Acc:VGNC:50007]	1.03813	2.05673e-119	2.89759e-117
ENSBTAG00000010517	EVPL	envoplakin [Source:VGNC Symbol;Acc:VGNC:55823]	1.38184	6.03413e-115	8.1839e-113
ENSBTAG00000018453	ANKRD37	ankyrin repeat domain 37 [Source:VGNC Symbol;Acc:VGNC:25928]	3.70487	1.17669e-113	1.57244e-111
ENSBTAG00000003994	IGFBP3	insulin like growth factor binding protein 3 [Source:VGNC Symbol;Acc:VGNC:30085]	1.01273	5.18879e-110	6.78424e-108
ENSBTAG00000018812	NOP56	NOP56 ribonucleoprotein [Source:VGNC Symbol;Acc:VGNC:32169]	-1.19683	2.28776e-106	2.90753e-104
ENSBTAG00000024387	PNPLA8	patatin like phospholipase domain containing 8 [Source:VGNC Symbol;Acc:VGNC:33095]	1.27585	1.06383e-101	1.23147e-99
ENSBTAG00000020252	NLGN2	neuroligin 2 [Source:VGNC Symbol;Acc:VGNC:55861]	1.05183	2.00626e-101	2.30771e-99
ENSBTAG00000006262	LIMS2	LIM zinc finger domain containing 2 [Source:VGNC Symbol;Acc:VGNC:30891]	1.57747	4.55912e-100	5.16924e-98
ENSBTAG00000011786	CLUH	clustered mitochondria homolog [Source:VGNC Symbol;Acc:VGNC:50138]	-1.0452	7.958e-97	8.55791e-95
ENSBTAG00000011437	ENSBTAG00000011437	salt inducible kinase 1 [Source:NCBI gene;Acc:100337254]	1.07047	1.5501e-93	1.63788e-91
ENSBTAG00000005517	NOP58	NOP58 ribonucleoprotein [Source:VGNC Symbol;Acc:VGNC:32170]	-1.04924	4.23493e-88	4.27587e-86
ENSBTAG00000006481	POLR1A	RNA polymerase I subunit A [Source:VGNC Symbol;Acc:VGNC:33131]	-1.06036	9.3843e-88	9.42266e-86
ENSBTAG00000009513	TGFBI	transforming growth factor beta induced [Source:VGNC Symbol;Acc:VGNC:52886]	1.00093	9.86024e-88	9.84615e-86
ENSBTAG00000015310	SLC25A36	solute carrier family 25 member 36 [Source:VGNC Symbol;Acc:VGNC:34762]	1.13633	1.69383e-87	1.67302e-85
ENSBTAG00000006132	DENND3	DENN domain containing 3 [Source:VGNC Symbol;Acc:VGNC:27998]	1.01772	1.1434e-85	1.10533e-83
ENSBTAG00000017502	RIMKLA	ribosomal modification protein rimK like family member A [Source:VGNC Symbol;Acc:VGNC:33970]	3.16879	3.50459e-85	3.35223e-83
ENSBTAG00000019772	OXTR	oxytocin receptor [Source:VGNC Symbol;Acc:VGNC:32516]	2.74696	1.23828e-82	1.14236e-80
ENSBTAG00000003323	NOL6	nucleolar protein 6 [Source:VGNC Symbol;Acc:VGNC:32158]	-1.58221	2.67275e-81	2.42873e-79
ENSBTAG00000013099	ALDOC	aldolase, fructose-bisphosphate C [Source:VGNC Symbol;Acc:VGNC:25823]	2.10636	5.97027e-81	5.3982e-79
ENSBTAG00000002390	CCDC184	coiled-coil domain containing 184 [Source:VGNC Symbol;Acc:VGNC:26879]	2.40717	6.72653e-81	6.05188e-79
ENSBTAG00000007427	PPRC1	peroxisome proliferator-activated receptor gamma, coactivator-related 1 [Source:VGNC Symbol;Acc:VGNC:33276]	-1.13154	8.98635e-80	7.92805e-78
ENSBTAG00000017894	CAD	carbamoyl-phosphate synthetase 2, aspartate transcarbamylase, and dihydroorotase [Source:NCBI gene;Acc:504261]	-1.14708	9.62082e-80	8.4468e-78
ENSBTAG00000019937	WDR3	WD repeat domain 3 [Source:VGNC Symbol;Acc:VGNC:36890]	-1.14399	5.28163e-78	4.54921e-76
ENSBTAG00000017242	FADS6	fatty acid desaturase 6 [Source:VGNC Symbol;Acc:VGNC:28704]	2.81286	5.96008e-78	5.10937e-76
ENSBTAG00000010890	PRMT5	protein arginine methyltransferase 5 [Source:VGNC Symbol;Acc:VGNC:33350]	-1.04129	2.51789e-76	2.08e-74
ENSBTAG00000053635	ENSBTAG00000053635	immunoglobulin heavy variable 4-59 [Source:NCBI gene;Acc:104968484]	2.15283	5.49508e-76	4.47837e-74
ENSBTAG00000039705	HGH1	HGH1 homolog [Source:VGNC Symbol;Acc:VGNC:29835]	-1.20167	7.09276e-76	5.75464e-74
ENSBTAG00000047650	NXPH4	neurexophilin 4 [Source:VGNC Symbol;Acc:VGNC:32383]	4.95957	6.16923e-73	4.812e-71
ENSBTAG00000014102	WDR77	WD repeat domain 77 [Source:VGNC Symbol;Acc:VGNC:36921]	-1.01945	3.88745e-71	2.96851e-69
ENSBTAG00000016733	NOL9	nucleolar protein 9 [Source:VGNC Symbol;Acc:VGNC:32160]	-1.08624	7.80853e-71	5.93775e-69
ENSBTAG00000000080	GRWD1	glutamate rich WD repeat containing 1 [Source:VGNC Symbol;Acc:VGNC:29669]	-1.46501	1.34993e-69	1.00547e-67
ENSBTAG00000012745	PPAN	peter pan homolog (Drosophila) [Source:NCBI gene;Acc:522370]	-1.72216	3.57227e-69	2.6499e-67
ENSBTAG00000004459	TMEM45A	transmembrane protein 45A [Source:NCBI gene;Acc:509461]	1.46415	8.77308e-67	6.2282e-65
ENSBTAG00000001945	ARG2	arginase 2 [Source:VGNC Symbol;Acc:VGNC:26071]	-1.07491	1.70485e-66	1.20093e-64
ENSBTAG00000014733	NOP2	NOP2 nucleolar protein [Source:VGNC Symbol;Acc:VGNC:32167]	-1.05667	7.95337e-66	5.45451e-64
ENSBTAG00000011962	PLA2G3	phospholipase A2 group III [Source:VGNC Symbol;Acc:VGNC:32959]	-1.05579	3.99849e-65	2.66185e-63
ENSBTAG00000000400	KRT85	keratin 85 [Source:VGNC Symbol;Acc:VGNC:50410]	1.37091	1.95847e-64	1.2943e-62
ENSBTAG00000003225	IMP4	IMP4, U3 small nucleolar ribonucleoprotein [Source:VGNC Symbol;Acc:VGNC:30183]	-1.24877	1.94085e-63	1.23765e-61
ENSBTAG00000009209	BEND5	BEN domain containing 5 [Source:VGNC Symbol;Acc:VGNC:26468]	2.53113	4.00929e-63	2.53003e-61
ENSBTAG00000014831	PPP1R3C	protein phosphatase 1 regulatory subunit 3C [Source:VGNC Symbol;Acc:VGNC:33244]	2.62823	1.52664e-62	9.46935e-61
ENSBTAG00000015487	KDM4B	lysine demethylase 4B [Source:VGNC Symbol;Acc:VGNC:30528]	1.08689	4.05189e-62	2.47111e-60
ENSBTAG00000043555	ENSBTAG00000043555		-1.33588	5.42795e-62	3.28825e-60
ENSBTAG00000000670	RRP9	ribosomal RNA processing 9, U3 small nucleolar RNA binding protein [Source:VGNC Symbol;Acc:VGNC:34172]	-1.37453	2.37203e-61	1.42275e-59
ENSBTAG00000021850	NCKIPSD	NCK interacting protein with SH3 domain [Source:VGNC Symbol;Acc:VGNC:31918]	1.3292	3.75318e-61	2.24376e-59
ENSBTAG00000021374	FARSA	phenylalanyl-tRNA synthetase subunit alpha [Source:VGNC Symbol;Acc:VGNC:28867]	-1.06601	6.25039e-61	3.70015e-59
ENSBTAG00000039967	KRT78	keratin 78 [Source:VGNC Symbol;Acc:VGNC:30740]	1.21241	1.51808e-60	8.84279e-59
ENSBTAG00000052466	ENSBTAG00000052466		-1.13003	4.32717e-60	2.51252e-58
ENSBTAG00000014549	GNL3	G protein nucleolar 3 [Source:VGNC Symbol;Acc:VGNC:29473]	-1.12702	2.79193e-59	1.58564e-57
ENSBTAG00000011812	DIMT1	DIM1 dimethyladenosine transferase 1 homolog [Source:VGNC Symbol;Acc:VGNC:28065]	-1.08825	1.44779e-58	8.14619e-57
ENSBTAG00000011951	MRTO4	MRT4 homolog, ribosome maturation factor [Source:VGNC Symbol;Acc:VGNC:31680]	-1.10076	2.87724e-58	1.61392e-56
ENSBTAG00000010731	CDKN2D	cyclin dependent kinase inhibitor 2D [Source:VGNC Symbol;Acc:VGNC:27147]	1.04494	4.9654e-58	2.77665e-56
ENSBTAG00000021766	HBEGF	heparin binding EGF like growth factor [Source:VGNC Symbol;Acc:VGNC:29765]	-1.16043	9.56874e-58	5.31811e-56
ENSBTAG00000014127	PTGS2	prostaglandin-endoperoxide synthase 2 [Source:VGNC Symbol;Acc:VGNC:33512]	1.39423	1.01299e-57	5.61283e-56
ENSBTAG00000007424	LIF	LIF, interleukin 6 family cytokine [Source:VGNC Symbol;Acc:VGNC:30880]	-1.07747	7.37141e-57	4.04737e-55
ENSBTAG00000000671	PARP3	poly(ADP-ribose) polymerase family member 3 [Source:NCBI gene;Acc:507426]	1.36842	4.35157e-56	2.36076e-54
ENSBTAG00000032163	LTV1	LTV1 ribosome biogenesis factor [Source:NCBI gene;Acc:507702]	-1.03959	3.97173e-51	1.98303e-49
ENSBTAG00000008709	KDELC2	KDEL motif containing 2 [Source:VGNC Symbol;Acc:VGNC:30518]	1.01123	6.88427e-51	3.40912e-49
ENSBTAG00000016568	LUC7L	LUC7 like [Source:VGNC Symbol;Acc:VGNC:31079]	-1.03173	7.31639e-51	3.60347e-49
ENSBTAG00000016824	WDR46	WD repeat domain 46 [Source:VGNC Symbol;Acc:VGNC:36902]	-1.03091	1.47415e-50	7.20194e-49
ENSBTAG00000018667	RCL1	RNA terminal phosphate cyclase like 1 [Source:VGNC Symbol;Acc:VGNC:33830]	-1.26836	1.49699e-50	7.2939e-49
ENSBTAG00000047254	ABCA2	ATP binding cassette subfamily A member 2 [Source:VGNC Symbol;Acc:VGNC:25457]	1.74207	1.23286e-49	5.8963e-48
ENSBTAG00000001174	MRPL15	mitochondrial ribosomal protein L15 [Source:VGNC Symbol;Acc:VGNC:31619]	-1.32359	2.31353e-49	1.08928e-47
ENSBTAG00000000027	IGFL1	IGF like family member 1 [Source:VGNC Symbol;Acc:VGNC:52199]	2.55217	2.84685e-49	1.33347e-47
ENSBTAG00000015077	ENSBTAG00000015077	DEAD-box helicase 18 [Source:NCBI gene;Acc:519254]	-1.03616	2.7205e-48	1.26451e-46
ENSBTAG00000010273	EREG	epiregulin [Source:VGNC Symbol;Acc:VGNC:28575]	-1.3651	8.26764e-48	3.81361e-46
ENSBTAG00000054844	ENSBTAG00000054844	hemoglobin, alpha 1 [Source:NCBI gene;Acc:100140149]	3.56422	8.83059e-48	4.06297e-46
ENSBTAG00000003653	LYAR	Ly1 antibody reactive [Source:VGNC Symbol;Acc:VGNC:31095]	-1.07635	1.49196e-47	6.82995e-46
ENSBTAG00000010457	NUAK1	NUAK family kinase 1 [Source:VGNC Symbol;Acc:VGNC:50006]	1.0636	1.92205e-47	8.73282e-46
ENSBTAG00000010101	BYSL	bystin like [Source:VGNC Symbol;Acc:VGNC:26611]	-1.22465	5.29716e-47	2.38885e-45
ENSBTAG00000002367	HCFC1R1	host cell factor C1 regulator 1 [Source:VGNC Symbol;Acc:VGNC:29772]	1.01001	1.48031e-46	6.56176e-45
ENSBTAG00000001139	ACHE	acetylcholinesterase (Cartwright blood group) [Source:NCBI gene;Acc:540446]	1.77267	5.02031e-46	2.21454e-44
ENSBTAG00000051191	ENSBTAG00000051191		1.18761	8.40036e-46	3.67875e-44
ENSBTAG00000010602	DDX56	DEAD-box helicase 56 [Source:VGNC Symbol;Acc:VGNC:27978]	-1.31366	1.07036e-45	4.66491e-44
ENSBTAG00000021060	FTSJ3	FtsJ RNA methyltransferase homolog 3 [Source:VGNC Symbol;Acc:VGNC:29139]	-1.31483	1.49064e-45	6.46561e-44
ENSBTAG00000034712	RAB33A	RAB33A, member RAS oncogene family [Source:VGNC Symbol;Acc:VGNC:33642]	2.11965	5.7095e-44	2.37992e-42
ENSBTAG00000046612	ZNF292	zinc finger protein 292 [Source:VGNC Symbol;Acc:VGNC:37239]	1.17657	1.74645e-43	7.10067e-42
ENSBTAG00000016716	RRS1	ribosome biogenesis regulator homolog [Source:VGNC Symbol;Acc:VGNC:34173]	-1.13521	7.00913e-43	2.80581e-41
ENSBTAG00000001063	HOXA4	homeobox A4 [Source:VGNC Symbol;Acc:VGNC:29912]	2.03588	7.41636e-43	2.96231e-41
ENSBTAG00000018196	WDR43	WD repeat domain 43 [Source:VGNC Symbol;Acc:VGNC:36899]	-1.01152	8.98352e-43	3.58041e-41
ENSBTAG00000008625	PLEKHF1	pleckstrin homology and FYVE domain containing 1 [Source:VGNC Symbol;Acc:VGNC:33012]	1.38749	5.78648e-42	2.27135e-40
ENSBTAG00000043549	ENSBTAG00000043549		-1.3377	7.90459e-41	2.99287e-39
ENSBTAG00000001151	APLP1	amyloid beta precursor like protein 1 [Source:VGNC Symbol;Acc:VGNC:26019]	1.91555	8.07867e-41	3.05243e-39
ENSBTAG00000053873	RRP36	ribosomal RNA processing 36 [Source:NCBI gene;Acc:100125879]	-1.02734	1.95654e-40	7.27162e-39
ENSBTAG00000007105	ENSBTAG00000007105	PWP2, small subunit processome component [Source:NCBI gene;Acc:514336]	-1.16586	5.2407e-40	1.91254e-38
ENSBTAG00000019153	JMJD6	jumonji domain containing 6, arginine demethylase and lysine hydroxylase [Source:VGNC Symbol;Acc:VGNC:30377]	-1.02053	7.52267e-40	2.72888e-38
ENSBTAG00000006832	SLC5A6	solute carrier family 5 member 6 [Source:VGNC Symbol;Acc:VGNC:34909]	-1.20885	3.33978e-39	1.19248e-37
ENSBTAG00000021768	CCNG2	cyclin G2 [Source:VGNC Symbol;Acc:VGNC:26970]	1.5986	4.38218e-39	1.5555e-37
ENSBTAG00000000667	APOL3	apolipoprotein L, 3 [Source:NCBI gene;Acc:512905]	1.61141	6.12701e-39	2.16639e-37
ENSBTAG00000014791	CTH	cystathionine gamma-lyase [Source:VGNC Symbol;Acc:VGNC:27795]	-1.07875	1.36027e-38	4.78175e-37
ENSBTAG00000015406	ZNF750	zinc finger protein 750 [Source:VGNC Symbol;Acc:VGNC:37340]	-1.37637	5.95383e-38	2.0416e-36
ENSBTAG00000030575	BHLHE41	basic helix-loop-helix family member e41 [Source:VGNC Symbol;Acc:VGNC:26487]	1.0605	8.79524e-38	2.99896e-36
ENSBTAG00000002792	FUT11	fucosyltransferase 11 [Source:VGNC Symbol;Acc:VGNC:29149]	1.70666	3.47028e-37	1.16794e-35
ENSBTAG00000011554	SURF6	surfeit 6 [Source:VGNC Symbol;Acc:VGNC:35485]	-1.05512	7.41e-37	2.471e-35
ENSBTAG00000051586	ECE2	endothelin converting enzyme 2 [Source:NCBI gene;Acc:281134]	-1.34201	1.02015e-35	3.30486e-34
ENSBTAG00000010036	POLR3D	RNA polymerase III subunit D [Source:VGNC Symbol;Acc:VGNC:33148]	-1.0674	3.55842e-35	1.12081e-33
ENSBTAG00000010175	COL8A2	collagen type VIII alpha 2 chain [Source:VGNC Symbol;Acc:VGNC:27575]	2.74384	7.32267e-35	2.2788e-33
ENSBTAG00000000448	BDH1	3-hydroxybutyrate dehydrogenase 1 [Source:VGNC Symbol;Acc:VGNC:26457]	-1.00729	1.75126e-34	5.39448e-33
ENSBTAG00000012596	POP1	POP1 homolog, ribonuclease P/MRP subunit [Source:VGNC Symbol;Acc:VGNC:33163]	-1.00049	2.21239e-34	6.7919e-33
ENSBTAG00000007431	CEMIP	cell migration inducing hyaluronidase 1 [Source:VGNC Symbol;Acc:VGNC:27172]	1.43114	6.60872e-33	1.94348e-31
ENSBTAG00000031287	TMEM158	transmembrane protein 158 [Source:NCBI gene;Acc:788085]	1.46231	3.2608e-32	9.33258e-31
ENSBTAG00000012348	LRRC71	leucine rich repeat containing 71 [Source:VGNC Symbol;Acc:VGNC:31025]	1.41683	3.22575e-31	8.97776e-30
ENSBTAG00000007319	JAG2	jagged canonical Notch ligand 2 [Source:VGNC Symbol;Acc:VGNC:30362]	1.03283	1.12433e-30	3.03618e-29
ENSBTAG00000013821	RIOK1	RIO kinase 1 [Source:VGNC Symbol;Acc:VGNC:50051]	-1.144	1.78392e-30	4.78891e-29
ENSBTAG00000019807	COL27A1	collagen type XXVII alpha 1 chain [Source:VGNC Symbol;Acc:VGNC:56941]	1.1499	1.96737e-30	5.27359e-29
ENSBTAG00000020798	C3H1orf94	chromosome 3 C1orf94 homolog [Source:VGNC Symbol;Acc:VGNC:54412]	1.72548	4.41407e-30	1.16771e-28
ENSBTAG00000000500	PINX1	PIN2 (TERF1) interacting telomerase inhibitor 1 [Source:VGNC Symbol;Acc:VGNC:32905]	-1.29928	5.68764e-30	1.50025e-28
ENSBTAG00000011889	NOC4L	nucleolar complex associated 4 homolog [Source:VGNC Symbol;Acc:VGNC:32148]	-1.16608	9.46033e-30	2.47741e-28
ENSBTAG00000009811	BOP1	block of proliferation 1 [Source:VGNC Symbol;Acc:VGNC:26540]	-1.12006	2.43393e-29	6.27436e-28
ENSBTAG00000009562	ZNF593	zinc finger protein 593 [Source:VGNC Symbol;Acc:VGNC:56158]	-1.1234	3.94702e-29	1.00608e-27
ENSBTAG00000001229	SLC25A22	solute carrier family 25 member 22 [Source:VGNC Symbol;Acc:VGNC:34750]	-1.0955	4.66568e-29	1.18593e-27
ENSBTAG00000000811	DDX49	DEAD-box helicase 49 [Source:VGNC Symbol;Acc:VGNC:27971]	-1.03719	7.97169e-29	2.00661e-27
ENSBTAG00000020481	GXYLT2	glucoside xylosyltransferase 2 [Source:VGNC Symbol;Acc:VGNC:29727]	1.64045	8.39173e-29	2.10942e-27
ENSBTAG00000011079	C18H19orf48	chromosome 18 C19orf48 homolog [Source:NCBI gene;Acc:516719]	-1.21072	1.55555e-28	3.87267e-27
ENSBTAG00000010360	LRIG1	leucine rich repeats and immunoglobulin like domains 1 [Source:VGNC Symbol;Acc:VGNC:30982]	1.01983	1.89686e-28	4.68392e-27
ENSBTAG00000011352	TBC1D30	TBC1 domain family member 30 [Source:VGNC Symbol;Acc:VGNC:35641]	-1.05501	1.36052e-27	3.27931e-26
ENSBTAG00000018424	ACKR3	atypical chemokine receptor 3 [Source:VGNC Symbol;Acc:VGNC:25541]	1.09479	1.91466e-27	4.59064e-26
ENSBTAG00000007639	SDAD1	SDA1 domain containing 1 [Source:VGNC Symbol;Acc:VGNC:34377]	-1.03179	2.26448e-27	5.42223e-26
ENSBTAG00000004221	ESM1	endothelial cell specific molecule 1 [Source:VGNC Symbol;Acc:VGNC:28602]	-1.61042	2.94297e-27	7.00073e-26
ENSBTAG00000021487	CIART	circadian associated repressor of transcription [Source:VGNC Symbol;Acc:VGNC:27358]	3.44625	4.31093e-27	1.02014e-25
ENSBTAG00000017867	YPEL1	yippee like 1 [Source:VGNC Symbol;Acc:VGNC:37034]	1.79984	4.68369e-27	1.10691e-25
ENSBTAG00000018969	POLR1C	RNA polymerase I and III subunit C [Source:VGNC Symbol;Acc:VGNC:33133]	-1.24373	5.04542e-27	1.18776e-25
ENSBTAG00000023601	CD3EAP	CD3e molecule associated protein [Source:VGNC Symbol;Acc:VGNC:27030]	-1.21053	6.41787e-27	1.50114e-25
ENSBTAG00000005413	NLRC5	NLR family CARD domain containing 5 [Source:VGNC Symbol;Acc:VGNC:32114]	-1.25964	1.08304e-26	2.52026e-25
ENSBTAG00000031327	TRMT61A	tRNA methyltransferase 61A [Source:VGNC Symbol;Acc:VGNC:36375]	-1.07663	1.62896e-26	3.76651e-25
ENSBTAG00000004321	SFXN2	sideroflexin 2 [Source:VGNC Symbol;Acc:VGNC:34531]	-1.20469	4.32817e-26	9.88193e-25
ENSBTAG00000008028	CHN1	chimerin 1 [Source:VGNC Symbol;Acc:VGNC:27307]	1.0017	6.61779e-26	1.49592e-24
ENSBTAG00000043565	ENSBTAG00000043565		-1.31706	2.16198e-25	4.76843e-24
ENSBTAG00000015904	RORA	RAR related orphan receptor A [Source:VGNC Symbol;Acc:VGNC:34088]	2.57698	2.60875e-25	5.73988e-24
ENSBTAG00000013393	GEMIN4	gem nuclear organelle associated protein 4 [Source:VGNC Symbol;Acc:VGNC:29317]	-1.04533	3.39471e-25	7.43319e-24
ENSBTAG00000009491	WDR74	WD repeat domain 74 [Source:VGNC Symbol;Acc:VGNC:36918]	-1.03728	7.0891e-25	1.52832e-23
ENSBTAG00000045507	ZNF469	zinc finger protein 469 [Source:VGNC Symbol;Acc:VGNC:37282]	-1.29794	7.61281e-25	1.63928e-23
ENSBTAG00000040190	CCDC88B	coiled-coil domain containing 88B [Source:VGNC Symbol;Acc:VGNC:26928]	1.5701	9.1586e-25	1.96515e-23
ENSBTAG00000012412	URB1	URB1 ribosome biogenesis 1 homolog (S. cerevisiae) [Source:VGNC Symbol;Acc:VGNC:53611]	-1.26953	9.21087e-25	1.97404e-23
ENSBTAG00000045754	SMIM1	small integral membrane protein 1 (Vel blood group) [Source:NCBI gene;Acc:100302586]	1.21544	1.18204e-24	2.51844e-23
ENSBTAG00000020914	CPNE8	copine 8 [Source:VGNC Symbol;Acc:VGNC:27664]	1.77116	2.96936e-24	6.21719e-23
ENSBTAG00000022292	TIMM8A	translocase of inner mitochondrial membrane 8A [Source:VGNC Symbol;Acc:VGNC:49578]	-1.04604	4.20295e-24	8.75969e-23
ENSBTAG00000012695	LCK	LCK proto-oncogene, Src family tyrosine kinase [Source:VGNC Symbol;Acc:VGNC:30810]	1.01948	5.53349e-24	1.13891e-22
ENSBTAG00000016218	PTGES2	prostaglandin E synthase 2 [Source:VGNC Symbol;Acc:VGNC:33506]	-1.08628	6.5352e-24	1.34356e-22
ENSBTAG00000017721	EEF1AKNMT	eEF1A lysine and N-terminal methyltransferase [Source:VGNC Symbol;Acc:VGNC:31403]	-1.00879	7.03427e-24	1.44127e-22
ENSBTAG00000027319	ENSBTAG00000027319		-1.09236	1.02603e-23	2.08114e-22
ENSBTAG00000010729	KRI1	KRI1 homolog [Source:VGNC Symbol;Acc:VGNC:30713]	-1.00897	5.25322e-23	1.0457e-21
ENSBTAG00000000406	GPATCH4	G-patch domain containing 4 [Source:VGNC Symbol;Acc:VGNC:29519]	-1.24263	7.79431e-23	1.53471e-21
ENSBTAG00000002309	CSPG5	chondroitin sulfate proteoglycan 5 [Source:VGNC Symbol;Acc:VGNC:27770]	2.42497	1.1882e-22	2.32197e-21
ENSBTAG00000019949	DBR1	debranching RNA lariats 1 [Source:VGNC Symbol;Acc:VGNC:27895]	-1.01793	2.28655e-22	4.37429e-21
ENSBTAG00000052665	CYP3A4	cytochrome P450, subfamily IIIA, polypeptide 4 [Source:NCBI gene;Acc:507988]	-1.37597	2.66406e-22	5.0773e-21
ENSBTAG00000007570	NDUFAF6	NADH:ubiquinone oxidoreductase complex assembly factor 6 [Source:VGNC Symbol;Acc:VGNC:31958]	-1.05671	5.85956e-22	1.08999e-20
ENSBTAG00000039335	ARRDC2	arrestin domain containing 2 [Source:VGNC Symbol;Acc:VGNC:26172]	1.07934	1.91282e-21	3.49735e-20
ENSBTAG00000004757	LTBP4	latent transforming growth factor beta binding protein 4 [Source:VGNC Symbol;Acc:VGNC:31074]	1.17145	1.95859e-21	3.57383e-20
ENSBTAG00000014898	HK3	hexokinase 3 [Source:VGNC Symbol;Acc:VGNC:29866]	1.01485	2.98901e-21	5.41058e-20
ENSBTAG00000017616	ADSSL1	adenylosuccinate synthase like 1 [Source:VGNC Symbol;Acc:VGNC:25701]	1.91874	3.2494e-21	5.8644e-20
ENSBTAG00000012994	LOX	lysyl oxidase [Source:VGNC Symbol;Acc:VGNC:30951]	1.3807	3.49582e-21	6.28418e-20
ENSBTAG00000038831	PHYHD1	phytanoyl-CoA dioxygenase domain containing 1 [Source:NCBI gene;Acc:540828]	1.06398	4.5086e-21	7.99407e-20
ENSBTAG00000019630	RGL1	ral guanine nucleotide dissociation stimulator like 1 [Source:VGNC Symbol;Acc:VGNC:33903]	-1.06858	7.41906e-21	1.304e-19
ENSBTAG00000006276	C1QTNF1	C1q and TNF related 1 [Source:VGNC Symbol;Acc:VGNC:26622]	1.42758	8.20924e-21	1.43871e-19
ENSBTAG00000052987	ENSBTAG00000052987	melanoma-associated antigen D4-like [Source:NCBI gene;Acc:112445144]	1.13502	8.31381e-21	1.45564e-19
ENSBTAG00000011209	SYT11	synaptotagmin 11 [Source:VGNC Symbol;Acc:VGNC:35537]	1.14548	8.79179e-21	1.53784e-19
ENSBTAG00000038112	ENSBTAG00000038112	UL16-binding protein 3-like [Source:NCBI gene;Acc:100850276]	1.02811	1.15786e-20	2.00983e-19
ENSBTAG00000010238	LTB4R	leukotriene B4 receptor [Source:VGNC Symbol;Acc:VGNC:31069]	2.78901	1.19188e-20	2.06691e-19
ENSBTAG00000008133	ALKBH1	alkB homolog 1, histone H2A dioxygenase [Source:VGNC Symbol;Acc:VGNC:55101]	-1.00291	1.94923e-20	3.34516e-19
ENSBTAG00000018808	SLC25A35	solute carrier family 25 member 35 [Source:VGNC Symbol;Acc:VGNC:34761]	-1.2194	3.5239e-20	6.00783e-19
ENSBTAG00000012338	FAH	fumarylacetoacetate hydrolase [Source:VGNC Symbol;Acc:VGNC:28707]	2.06056	5.19775e-20	8.78734e-19
ENSBTAG00000022989	FAM174B	family with sequence similarity 174 member B [Source:VGNC Symbol;Acc:VGNC:28762]	-1.04057	7.65783e-20	1.27799e-18
ENSBTAG00000018316	ZMYND15	zinc finger MYND-type containing 15 [Source:VGNC Symbol;Acc:VGNC:37204]	1.02876	1.60695e-19	2.64297e-18
ENSBTAG00000039015	TMEM145	transmembrane protein 145 [Source:VGNC Symbol;Acc:VGNC:35977]	1.86762	1.73069e-19	2.83877e-18
ENSBTAG00000018900	CARMIL2	capping protein regulator and myosin 1 linker 2 [Source:VGNC Symbol;Acc:VGNC:26769]	2.08169	2.02927e-19	3.31356e-18
ENSBTAG00000054702	ENSBTAG00000054702		2.031	2.10977e-19	3.43883e-18
ENSBTAG00000048077	MAGED4B	melanoma antigen family D, 4B [Source:NCBI gene;Acc:100125231]	1.3256	3.71809e-19	5.96404e-18
ENSBTAG00000020049	CABP1	calcium binding protein 1 [Source:VGNC Symbol;Acc:VGNC:53893]	12.5858	4.22387e-19	6.73964e-18
ENSBTAG00000046924	SEMA3G	semaphorin 3G [Source:VGNC Symbol;Acc:VGNC:34432]	1.8309	4.85332e-19	7.72367e-18
ENSBTAG00000001279	MPP2	membrane palmitoylated protein 2 [Source:VGNC Symbol;Acc:VGNC:31583]	2.03267	5.75909e-19	9.10137e-18
ENSBTAG00000001666	NIP7	NIP7, nucleolar pre-rRNA processing protein [Source:VGNC Symbol;Acc:VGNC:32080]	-1.05986	6.27352e-19	9.89713e-18
ENSBTAG00000019980	DGKI	diacylglycerol kinase iota [Source:VGNC Symbol;Acc:VGNC:28030]	1.3353	1.73598e-18	2.69195e-17
ENSBTAG00000002866	RPIA	ribose 5-phosphate isomerase A [Source:VGNC Symbol;Acc:VGNC:34107]	-1.28435	2.47486e-18	3.81494e-17
ENSBTAG00000015426	PDLIM4	PDZ and LIM domain 4 [Source:VGNC Symbol;Acc:VGNC:32710]	1.08583	3.91848e-18	5.99953e-17
ENSBTAG00000014721	MUC4	mucin 4, cell surface associated [Source:VGNC Symbol;Acc:VGNC:56235]	1.14663	4.49444e-18	6.8698e-17
ENSBTAG00000018223	CHI3L1	chitinase 3 like 1 [Source:VGNC Symbol;Acc:VGNC:55039]	2.62975	5.12924e-18	7.82693e-17
ENSBTAG00000000046	SURF2	surfeit 2 [Source:VGNC Symbol;Acc:VGNC:35484]	-1.79527	7.32342e-18	1.11006e-16
ENSBTAG00000012251	MTR	5-methyltetrahydrofolate-homocysteine methyltransferase [Source:VGNC Symbol;Acc:VGNC:31749]	-1.07083	9.5282e-18	1.4323e-16
ENSBTAG00000019721	REXO4	REX4 homolog, 3'-5' exonuclease [Source:VGNC Symbol;Acc:VGNC:33885]	-1.06153	1.37674e-17	2.05089e-16
ENSBTAG00000053073	ENSBTAG00000053073		14.7818	2.38493e-17	3.51246e-16
ENSBTAG00000013921	CKM	creatine kinase, M-type [Source:VGNC Symbol;Acc:VGNC:27385]	2.78288	2.87651e-17	4.22275e-16
ENSBTAG00000012212	CYP26B1	cytochrome P450, family 26, subfamily B, polypeptide 1 [Source:NCBI gene;Acc:540868]	1.15175	3.14002e-17	4.59845e-16
ENSBTAG00000047914	CDHR5	cadherin related family member 5 [Source:VGNC Symbol;Acc:VGNC:27112]	1.91796	3.97878e-17	5.78483e-16
ENSBTAG00000048087	ENSBTAG00000048087	signal-regulatory protein beta-1-like [Source:NCBI gene;Acc:101902869]	2.40869	4.80135e-17	6.95296e-16
ENSBTAG00000007652	RFTN2	raftlin family member 2 [Source:VGNC Symbol;Acc:VGNC:33892]	1.97826	5.92339e-17	8.49658e-16
ENSBTAG00000008504	SYNGR3	synaptogyrin 3 [Source:VGNC Symbol;Acc:VGNC:35525]	1.20443	8.22003e-17	1.16803e-15
ENSBTAG00000024291	FAM71F2	family with sequence similarity 71 member F2 [Source:VGNC Symbol;Acc:VGNC:50126]	1.12195	8.52184e-17	1.20997e-15
ENSBTAG00000049594	ENSBTAG00000049594		2.46718	2.06535e-16	2.85442e-15
ENSBTAG00000000895	TAF9B	TATA-box binding protein associated factor 9b [Source:VGNC Symbol;Acc:VGNC:35583]	-1.32677	2.11078e-16	2.91277e-15
ENSBTAG00000010138	SEMA3B	semaphorin 3B [Source:VGNC Symbol;Acc:VGNC:34427]	1.49768	5.08701e-16	6.87882e-15
ENSBTAG00000013843	ACVRL1	activin A receptor like type 1 [Source:VGNC Symbol;Acc:VGNC:25597]	1.39553	1.03297e-15	1.37937e-14
ENSBTAG00000006529	PDSS1	decaprenyl diphosphate synthase subunit 1 [Source:VGNC Symbol;Acc:VGNC:32719]	-1.27528	1.1664e-15	1.55412e-14
ENSBTAG00000010236	CIDEB	cell death inducing DFFA like effector b [Source:VGNC Symbol;Acc:VGNC:27364]	3.76839	1.19267e-15	1.58564e-14
ENSBTAG00000000697	RRP8	ribosomal RNA processing 8 [Source:VGNC Symbol;Acc:VGNC:34171]	-1.1614	3.25044e-15	4.22256e-14
ENSBTAG00000053476	ENSBTAG00000053476	WD repeat domain 36 [Source:NCBI gene;Acc:514267]	-1.03421	3.44551e-15	4.4632e-14
ENSBTAG00000019162	MRM3	mitochondrial rRNA methyltransferase 3 [Source:VGNC Symbol;Acc:VGNC:31607]	-1.05328	4.64789e-15	5.96803e-14
ENSBTAG00000016908	METTL1	methyltransferase like 1 [Source:VGNC Symbol;Acc:VGNC:31400]	-1.08101	4.6499e-15	5.96803e-14
ENSBTAG00000012132	ENSBTAG00000012132		1.52839	5.57665e-15	7.09238e-14
ENSBTAG00000021217	COL11A1	collagen type XI alpha 1 chain [Source:VGNC Symbol;Acc:VGNC:50080]	1.46986	5.83838e-15	7.39935e-14
ENSBTAG00000018004	SH3GL3	SH3 domain containing GRB2 like 3, endophilin A3 [Source:VGNC Symbol;Acc:VGNC:34574]	1.98885	5.9951e-15	7.59268e-14
ENSBTAG00000007164	FGFR3	fibroblast growth factor receptor 3 [Source:VGNC Symbol;Acc:VGNC:50180]	1.4633	1.02999e-14	1.28301e-13
ENSBTAG00000021051	ZNHIT6	zinc finger HIT-type containing 6 [Source:VGNC Symbol;Acc:VGNC:37361]	-1.1355	1.25283e-14	1.54785e-13
ENSBTAG00000011456	NT5C3B	5'-nucleotidase, cytosolic IIIB [Source:VGNC Symbol;Acc:VGNC:32293]	-1.04003	1.79183e-14	2.18849e-13
ENSBTAG00000017071	C1QTNF3	C1q and TNF related 3 [Source:NCBI gene;Acc:531659]	2.83682	3.35358e-14	4.01502e-13
ENSBTAG00000051307	RF01957		1.80158	4.29521e-14	5.10203e-13
ENSBTAG00000021378	S100A13	S100 calcium binding protein A13 [Source:VGNC Symbol;Acc:VGNC:34239]	1.08932	4.67579e-14	5.52881e-13
ENSBTAG00000002050	COA7	cytochrome c oxidase assembly factor 7 (putative) [Source:VGNC Symbol;Acc:VGNC:53859]	-1.17631	5.10161e-14	6.01276e-13
ENSBTAG00000000936	SLC39A2	solute carrier family 39 member 2 [Source:VGNC Symbol;Acc:VGNC:34863]	1.47467	6.55289e-14	7.66359e-13
ENSBTAG00000000656	NFATC1	nuclear factor of activated T cells 1 [Source:VGNC Symbol;Acc:VGNC:32030]	1.0228	9.75569e-14	1.12286e-12
ENSBTAG00000015618	GDF15	growth differentiation factor 15 [Source:VGNC Symbol;Acc:VGNC:29301]	-1.02819	1.0788e-13	1.23542e-12
ENSBTAG00000048924	ENSBTAG00000048924		1.59854	1.14538e-13	1.31002e-12
ENSBTAG00000014788	AKAP12	A-kinase anchoring protein 12 [Source:VGNC Symbol;Acc:VGNC:25782]	1.85391	1.23145e-13	1.40492e-12
ENSBTAG00000003174	NDUFAF4	NADH:ubiquinone oxidoreductase complex assembly factor 4 [Source:VGNC Symbol;Acc:VGNC:31956]	-1.09553	1.33856e-13	1.52616e-12
ENSBTAG00000008150	PKIA	cAMP-dependent protein kinase inhibitor alpha [Source:VGNC Symbol;Acc:VGNC:32940]	3.34496	1.88061e-13	2.1163e-12
ENSBTAG00000051139	ENSBTAG00000051139		12.5051	2.01856e-13	2.25756e-12
ENSBTAG00000017448	EFEMP1	EGF containing fibulin extracellular matrix protein 1 [Source:VGNC Symbol;Acc:VGNC:28348]	1.3558	2.27889e-13	2.53933e-12
ENSBTAG00000051010	ENSBTAG00000051010		2.6535	2.38324e-13	2.65398e-12
ENSBTAG00000033008	MYOZ1	myozenin 1 [Source:VGNC Symbol;Acc:VGNC:31840]	1.12766	3.13975e-13	3.4541e-12
ENSBTAG00000053664	ENSBTAG00000053664		12.0479	5.43417e-13	5.86116e-12
ENSBTAG00000030343	FGF23	fibroblast growth factor 23 [Source:VGNC Symbol;Acc:VGNC:28978]	11.7773	8.49592e-13	9.03481e-12
ENSBTAG00000009958	TRIM35	tripartite motif containing 35 [Source:VGNC Symbol;Acc:VGNC:36330]	-1.07641	8.56603e-13	9.10403e-12
ENSBTAG00000018270	NFATC2	nuclear factor of activated T cells 2 [Source:VGNC Symbol;Acc:VGNC:32031]	-1.04347	8.79698e-13	9.34403e-12
ENSBTAG00000021490	WDR4	WD repeat domain 4 [Source:VGNC Symbol;Acc:VGNC:36897]	-1.07848	1.06715e-12	1.12496e-11
ENSBTAG00000001687	STC1	stanniocalcin 1 [Source:VGNC Symbol;Acc:VGNC:35377]	5.78728	1.1587e-12	1.21935e-11
ENSBTAG00000014683	APOBEC1	apolipoprotein B mRNA editing enzyme catalytic subunit 1 [Source:VGNC Symbol;Acc:VGNC:26027]	-1.20311	1.22972e-12	1.28961e-11
ENSBTAG00000019008	FBXL16	F-box and leucine rich repeat protein 16 [Source:VGNC Symbol;Acc:VGNC:52773]	1.43443	1.24177e-12	1.30149e-11
ENSBTAG00000019464	ENSBTAG00000019464		1.10501	1.59493e-12	1.65447e-11
ENSBTAG00000052803	ENSBTAG00000052803	protein phosphatase 2 regulatory subunit B''beta [Source:NCBI gene;Acc:100298789]	1.14168	1.81159e-12	1.87173e-11
ENSBTAG00000051765	ENSBTAG00000051765	protein S100-A6 [Source:NCBI gene;Acc:618256]	1.19081	3.08066e-12	3.12607e-11
ENSBTAG00000013799	ENSBTAG00000013799		1.70211	4.0444e-12	4.06318e-11
ENSBTAG00000006606	RFLNB	refilin B [Source:NCBI gene;Acc:112442617]	-1.0396	7.92753e-12	7.81317e-11
ENSBTAG00000010652	PDE4C	phosphodiesterase 4C [Source:VGNC Symbol;Acc:VGNC:50242]	10.368	9.5273e-12	9.30909e-11
ENSBTAG00000007616	TMED6	transmembrane p24 trafficking protein 6 [Source:NCBI gene;Acc:533277]	-1.14449	1.63691e-11	1.56246e-10
ENSBTAG00000019066	FAM167A	family with sequence similarity 167 member A [Source:VGNC Symbol;Acc:VGNC:28750]	9.83645	2.07321e-11	1.95834e-10
ENSBTAG00000011723	GRIK5	glutamate ionotropic receptor kainate type subunit 5 [Source:VGNC Symbol;Acc:VGNC:57048]	1.19225	2.25035e-11	2.11906e-10
ENSBTAG00000003958	TMEM220	transmembrane protein 220 [Source:VGNC Symbol;Acc:VGNC:36042]	1.3966	3.73771e-11	3.46754e-10
ENSBTAG00000051102	KCNK3	potassium two pore domain channel subfamily K member 3 [Source:NCBI gene;Acc:519188]	2.64328	4.18359e-11	3.86934e-10
ENSBTAG00000007428	CDKL5	cyclin dependent kinase like 5 [Source:VGNC Symbol;Acc:VGNC:56922]	1.0736	4.92868e-11	4.52621e-10
ENSBTAG00000002928	AMTN	amelotin [Source:VGNC Symbol;Acc:VGNC:25876]	1.14087	5.39482e-11	4.93932e-10
ENSBTAG00000015961	TSPAN2	tetraspanin 2 [Source:VGNC Symbol;Acc:VGNC:36435]	-1.24545	5.73125e-11	5.23153e-10
ENSBTAG00000021636	GPR155	G protein-coupled receptor 155 [Source:VGNC Symbol;Acc:VGNC:29561]	1.5665	6.03489e-11	5.5004e-10
ENSBTAG00000001306	FXN	frataxin [Source:VGNC Symbol;Acc:VGNC:29155]	-1.11037	8.84991e-11	7.96623e-10
ENSBTAG00000025767	ENSBTAG00000025767	transmembrane protein 221 [Source:NCBI gene;Acc:506272]	1.83525	9.79205e-11	8.77951e-10
ENSBTAG00000033580	ENSBTAG00000033580		10.7793	1.03613e-10	9.27163e-10
ENSBTAG00000016765	C7orf61	chromosome 25 C7orf61 homolog [Source:NCBI gene;Acc:617958]	1.21783	1.33536e-10	1.18212e-09
ENSBTAG00000045517	ENSBTAG00000045517		-1.19877	1.76349e-10	1.53348e-09
ENSBTAG00000005583	HYI	hydroxypyruvate isomerase (putative) [Source:VGNC Symbol;Acc:VGNC:55238]	1.40431	2.08844e-10	1.80568e-09
ENSBTAG00000007402	ZFAND2A	zinc finger AN1-type containing 2A [Source:VGNC Symbol;Acc:VGNC:37149]	-1.19341	2.22182e-10	1.91917e-09
ENSBTAG00000050791	ENSBTAG00000050791		1.21552	2.22663e-10	1.92242e-09
ENSBTAG00000050088	ENSBTAG00000050088		1.26498	2.32643e-10	2.00762e-09
ENSBTAG00000039212	CTU1	cytosolic thiouridylase subunit 1 [Source:NCBI gene;Acc:522824]	-1.07906	2.44598e-10	2.10679e-09
ENSBTAG00000037558	GRO1	chemokine (C-X-C motif) ligand 1 (melanoma growth stimulating activity, alpha) [Source:NCBI gene;Acc:281212]	-1.32113	5.37899e-10	4.51328e-09
ENSBTAG00000047604	HSD17B1	hydroxysteroid 17-beta dehydrogenase 1 [Source:VGNC Symbol;Acc:VGNC:29968]	10.8978	6.10649e-10	5.08147e-09
ENSBTAG00000003741	NEURL1	neuralized E3 ubiquitin protein ligase 1 [Source:VGNC Symbol;Acc:VGNC:32013]	9.51838	6.6415e-10	5.5065e-09
ENSBTAG00000005955	RSPH3	radial spoke head 3 homolog [Source:VGNC Symbol;Acc:VGNC:34184]	-1.0802	7.09722e-10	5.87096e-09
ENSBTAG00000033685	CCNJ	cyclin J [Source:VGNC Symbol;Acc:VGNC:26972]	-1.07424	7.7637e-10	6.4094e-09
ENSBTAG00000052532	ENSBTAG00000052532		1.3597	1.21483e-09	9.8608e-09
ENSBTAG00000006870	RASGEF1A	RasGEF domain family member 1A [Source:VGNC Symbol;Acc:VGNC:33743]	1.27641	1.2196e-09	9.8951e-09
ENSBTAG00000009049	ENSBTAG00000009049	uncharacterized LOC507581 [Source:NCBI gene;Acc:507581]	1.33652	1.44288e-09	1.16114e-08
ENSBTAG00000053715	ENSBTAG00000053715		11.2773	1.52096e-09	1.22039e-08
ENSBTAG00000018284	KBTBD11	kelch repeat and BTB domain containing 11 [Source:VGNC Symbol;Acc:VGNC:30412]	2.97089	1.54591e-09	1.23932e-08
ENSBTAG00000013688	PGF	placental growth factor [Source:VGNC Symbol;Acc:VGNC:32787]	4.67956	1.70945e-09	1.36381e-08
ENSBTAG00000010610	DDIT4L	DNA damage inducible transcript 4 like [Source:VGNC Symbol;Acc:VGNC:27949]	1.34228	2.01965e-09	1.60005e-08
ENSBTAG00000020766	ABCA7	ATP binding cassette subfamily A member 7 [Source:VGNC Symbol;Acc:VGNC:25461]	1.21724	2.08675e-09	1.64961e-08
ENSBTAG00000008448	MEIS1	Meis homeobox 1 [Source:VGNC Symbol;Acc:VGNC:31381]	1.13265	2.33007e-09	1.8316e-08
ENSBTAG00000000393	SSPN	sarcospan [Source:VGNC Symbol;Acc:VGNC:35317]	1.76541	2.33177e-09	1.83215e-08
ENSBTAG00000003430	EPO	erythropoietin [Source:VGNC Symbol;Acc:VGNC:28549]	11.126	2.38279e-09	1.86935e-08
ENSBTAG00000054514	RF01955		1.27962	2.64883e-09	2.06964e-08
ENSBTAG00000053317	YPEL4	yippee like 4 [Source:NCBI gene;Acc:613682]	1.11388	3.06832e-09	2.38001e-08
ENSBTAG00000013197	PSEN2	presenilin 2 [Source:VGNC Symbol;Acc:VGNC:33435]	-1.14578	3.26173e-09	2.52035e-08
ENSBTAG00000011713	ENSBTAG00000011713		1.28006	3.27368e-09	2.52851e-08
ENSBTAG00000000653	PPP1R16B	protein phosphatase 1 regulatory subunit 16B [Source:VGNC Symbol;Acc:VGNC:33231]	-1.14729	3.56376e-09	2.73975e-08
ENSBTAG00000046142	PRKAR1B	protein kinase cAMP-dependent type I regulatory subunit beta [Source:NCBI gene;Acc:505370]	1.95892	3.81281e-09	2.92504e-08
ENSBTAG00000053497	GNLY	antimicrobial peptide NK-lysin-like [Source:NCBI gene;Acc:112448791]	11.2873	4.50631e-09	3.44252e-08
ENSBTAG00000047902	ULBP21	UL16 binding protein 21 [Source:NCBI gene;Acc:513308]	-1.95775	5.10812e-09	3.88756e-08
ENSBTAG00000018116	MTFP1	mitochondrial fission process 1 [Source:VGNC Symbol;Acc:VGNC:31725]	-1.02602	5.18808e-09	3.94346e-08
ENSBTAG00000010821	ACER2	alkaline ceramidase 2 [Source:VGNC Symbol;Acc:VGNC:25537]	1.10274	5.25238e-09	3.99067e-08
ENSBTAG00000007866	HS3ST3B1	heparan sulfate-glucosamine 3-sulfotransferase 3B1 [Source:NCBI gene;Acc:617069]	-1.64256	5.91726e-09	4.46495e-08
ENSBTAG00000022530	TMEM186	transmembrane protein 186 [Source:VGNC Symbol;Acc:VGNC:36013]	-1.036	6.79786e-09	5.10092e-08
ENSBTAG00000015043	MFNG	MFNG O-fucosylpeptide 3-beta-N-acetylglucosaminyltransferase [Source:VGNC Symbol;Acc:VGNC:31429]	1.50618	8.07119e-09	5.99452e-08
ENSBTAG00000002362	APOLD1	apolipoprotein L domain containing 1 [Source:VGNC Symbol;Acc:VGNC:26033]	1.42836	8.21616e-09	6.0972e-08
ENSBTAG00000018237	MYO16	myosin XVI [Source:VGNC Symbol;Acc:VGNC:53825]	-8.54585	8.478e-09	6.27614e-08
ENSBTAG00000030180	SHANK3	SH3 and multiple ankyrin repeat domains 3 [Source:VGNC Symbol;Acc:VGNC:34586]	1.11546	9.45703e-09	6.96684e-08
ENSBTAG00000016534	BCL11A	BCL11A, BAF complex component [Source:NCBI gene;Acc:538680]	1.52378	1.03355e-08	7.57714e-08
ENSBTAG00000052395	TMEM95	transmembrane protein 95 [Source:NCBI gene;Acc:614631]	2.06771	1.06083e-08	7.77086e-08
ENSBTAG00000008124	GK	glycerol kinase [Source:NCBI gene;Acc:505987]	-1.03816	1.19323e-08	8.70233e-08
ENSBTAG00000017680	NOS3	nitric oxide synthase 3 [Source:VGNC Symbol;Acc:VGNC:32174]	2.03851	1.29445e-08	9.41392e-08
ENSBTAG00000019993	APLN	apelin [Source:VGNC Symbol;Acc:VGNC:26017]	12.3994	1.44579e-08	1.04684e-07
ENSBTAG00000015872	PROKR2	prokineticin receptor 2 [Source:VGNC Symbol;Acc:VGNC:33363]	1.18231	1.52661e-08	1.10411e-07
ENSBTAG00000006366	NFATC4	nuclear factor of activated T cells 4 [Source:VGNC Symbol;Acc:VGNC:54464]	2.27069	1.60528e-08	1.15817e-07
ENSBTAG00000033299	IGFALS	insulin like growth factor binding protein acid labile subunit [Source:NCBI gene;Acc:532494]	1.60409	1.69395e-08	1.21924e-07
ENSBTAG00000005294	ENSBTAG00000005294		-1.53895	1.89547e-08	1.35623e-07
ENSBTAG00000023784	TMEM88B	transmembrane protein 88B [Source:VGNC Symbol;Acc:VGNC:36121]	1.42828	1.9645e-08	1.40286e-07
ENSBTAG00000017644	KIF17	kinesin family member 17 [Source:VGNC Symbol;Acc:VGNC:30586]	1.60706	2.32558e-08	1.64905e-07
ENSBTAG00000004597	PIM2	Pim-2 proto-oncogene, serine/threonine kinase [Source:VGNC Symbol;Acc:VGNC:32900]	1.1954	2.42929e-08	1.71789e-07
ENSBTAG00000010128	NAP1L5	nucleosome assembly protein 1 like 5 [Source:VGNC Symbol;Acc:VGNC:31880]	-1.2884	2.6614e-08	1.87329e-07
ENSBTAG00000017378	GALNT8	polypeptide N-acetylgalactosaminyltransferase 8 [Source:VGNC Symbol;Acc:VGNC:56203]	1.10526	3.22164e-08	2.2476e-07
ENSBTAG00000009852	NAV3	neuron navigator 3 [Source:VGNC Symbol;Acc:VGNC:31892]	-1.54865	3.93254e-08	2.72059e-07
ENSBTAG00000012736	PTRH1	peptidyl-tRNA hydrolase 1 homolog [Source:VGNC Symbol;Acc:VGNC:33561]	-1.35046	4.23688e-08	2.92335e-07
ENSBTAG00000031871	NKAPL	NFKB activating protein like [Source:VGNC Symbol;Acc:VGNC:54230]	1.67762	4.44228e-08	3.05811e-07
ENSBTAG00000013702	ZNF296	zinc finger protein 296 [Source:VGNC Symbol;Acc:VGNC:37240]	-1.19132	5.11622e-08	3.50215e-07
ENSBTAG00000054671	ENSBTAG00000054671		2.59862	5.40044e-08	3.68422e-07
ENSBTAG00000048246	DPP4	dipeptidyl peptidase 4 [Source:NCBI gene;Acc:281122]	1.91977	6.07242e-08	4.10261e-07
ENSBTAG00000009489	CACNA2D2	calcium voltage-gated channel auxiliary subunit alpha2delta 2 [Source:VGNC Symbol;Acc:VGNC:26680]	1.0865	6.35795e-08	4.29233e-07
ENSBTAG00000020774	ENSBTAG00000020774		1.43643	7.61614e-08	5.10383e-07
ENSBTAG00000046742	CLEC2A	C-type lectin domain family 2 member A [Source:HGNC Symbol;Acc:HGNC:24191]	-1.19773	8.73579e-08	5.80703e-07
ENSBTAG00000017094	SHMT1	serine hydroxymethyltransferase 1 [Source:VGNC Symbol;Acc:VGNC:34603]	-1.1719	8.98275e-08	5.96901e-07
ENSBTAG00000010742	PKD2L1	polycystin 2 like 1, transient receptor potential cation channel [Source:VGNC Symbol;Acc:VGNC:32936]	1.87129	9.46378e-08	6.27489e-07
ENSBTAG00000043991	SLIT1	slit guidance ligand 1 [Source:VGNC Symbol;Acc:VGNC:55971]	3.16217	1.09066e-07	7.18696e-07
ENSBTAG00000047357	RNF208	ring finger protein 208 [Source:VGNC Symbol;Acc:VGNC:34049]	1.46656	1.48504e-07	9.60464e-07
ENSBTAG00000054777	PPP1R3G	protein phosphatase 1 regulatory subunit 3G [Source:NCBI gene;Acc:616147]	11.0968	1.49429e-07	9.65765e-07
ENSBTAG00000013249	SALL2	spalt like transcription factor 2 [Source:NCBI gene;Acc:527574]	1.34315	1.69047e-07	1.08637e-06
ENSBTAG00000040521	SAMD14	sterile alpha motif domain containing 14 [Source:VGNC Symbol;Acc:VGNC:34269]	1.78718	1.7039e-07	1.09416e-06
ENSBTAG00000037945	CASKIN1	CASK interacting protein 1 [Source:VGNC Symbol;Acc:VGNC:26777]	1.50238	1.71582e-07	1.1011e-06
ENSBTAG00000038757	HBM	hemoglobin subunit mu [Source:VGNC Symbol;Acc:VGNC:29766]	11.0189	2.08087e-07	1.32415e-06
ENSBTAG00000049552	ENSBTAG00000049552		1.32418	2.35422e-07	1.48407e-06
ENSBTAG00000004494	B4GALNT1	beta-1,4-N-acetyl-galactosaminyltransferase 1 [Source:VGNC Symbol;Acc:VGNC:26385]	1.57491	2.48393e-07	1.5615e-06
ENSBTAG00000007413	CEP41	centrosomal protein 41 [Source:VGNC Symbol;Acc:VGNC:27204]	-1.18095	3.05231e-07	1.90071e-06
ENSBTAG00000047482	PRRT4	proline rich transmembrane protein 4 [Source:VGNC Symbol;Acc:VGNC:33411]	1.07942	3.34269e-07	2.07479e-06
ENSBTAG00000052721	ENSBTAG00000052721		-1.71897	3.43669e-07	2.1295e-06
ENSBTAG00000012503	MGAT3	mannosyl (beta-1,4-)-glycoprotein beta-1,4-N-acetylglucosaminyltransferase [Source:NCBI gene;Acc:520087]	4.5873	3.60365e-07	2.22537e-06
ENSBTAG00000002408	FHAD1	forkhead associated phosphopeptide binding domain 1 [Source:VGNC Symbol;Acc:VGNC:28996]	1.31662	3.81518e-07	2.34723e-06
ENSBTAG00000031814	SDS	serine dehydratase [Source:VGNC Symbol;Acc:VGNC:34399]	5.72851	4.38825e-07	2.68345e-06
ENSBTAG00000020839	MEGF6	multiple EGF like domains 6 [Source:NCBI gene;Acc:616459]	1.54843	4.51199e-07	2.74903e-06
ENSBTAG00000053343	ENSBTAG00000053343		1.45359	4.51213e-07	2.74903e-06
ENSBTAG00000008008	TLR2	toll like receptor 2 [Source:VGNC Symbol;Acc:VGNC:49982]	-1.6973	4.51439e-07	2.74948e-06
ENSBTAG00000003193	RPUSD2	RNA pseudouridine synthase domain containing 2 [Source:VGNC Symbol;Acc:VGNC:34155]	-1.05213	4.83604e-07	2.93456e-06
ENSBTAG00000046407	NYX	nyctalopin [Source:VGNC Symbol;Acc:VGNC:32388]	1.30456	5.30182e-07	3.2033e-06
ENSBTAG00000021358	BLNK	B cell linker [Source:VGNC Symbol;Acc:VGNC:26506]	-1.21085	6.51437e-07	3.89192e-06
ENSBTAG00000047412	TNFSF18	TNF superfamily member 18 [Source:VGNC Symbol;Acc:VGNC:36175]	-1.00872	7.03963e-07	4.18235e-06
ENSBTAG00000048628	HHAT	hedgehog acyltransferase [Source:NCBI gene;Acc:100336796]	1.10428	7.878e-07	4.65155e-06
ENSBTAG00000004342	CCDC87	coiled-coil domain containing 87 [Source:VGNC Symbol;Acc:VGNC:26926]	-2.41417	7.89197e-07	4.65829e-06
ENSBTAG00000010144	MTERF2	mitochondrial transcription termination factor 2 [Source:VGNC Symbol;Acc:VGNC:31720]	-1.12572	8.77048e-07	5.15174e-06
ENSBTAG00000048268	ENSBTAG00000048268	immunoglobulin heavy variable 4-38-2 [Source:NCBI gene;Acc:100300716]	3.70246	9.73005e-07	5.67321e-06
ENSBTAG00000019625	EHHADH	enoyl-CoA hydratase and 3-hydroxyacyl CoA dehydrogenase [Source:VGNC Symbol;Acc:VGNC:53541]	-1.04599	1.00103e-06	5.82356e-06
ENSBTAG00000046902	PABPC4L	poly(A) binding protein cytoplasmic 4 like [Source:NCBI gene;Acc:101908085]	3.4773	1.0067e-06	5.85088e-06
ENSBTAG00000000951	JAKMIP3	Janus kinase and microtubule interacting protein 3 [Source:VGNC Symbol;Acc:VGNC:30369]	9.70288	1.03334e-06	5.99422e-06
ENSBTAG00000048838	ENSBTAG00000048838		1.13398	1.20923e-06	6.95902e-06
ENSBTAG00000006754	DBP	D-box binding PAR bZIP transcription factor [Source:VGNC Symbol;Acc:VGNC:27894]	1.36498	1.28035e-06	7.34734e-06
ENSBTAG00000002340	STEAP4	STEAP4 metalloreductase [Source:VGNC Symbol;Acc:VGNC:35381]	-10.1008	1.41738e-06	8.10303e-06
ENSBTAG00000019418	UBE3D	ubiquitin protein ligase E3D [Source:VGNC Symbol;Acc:VGNC:36602]	-1.05731	1.46962e-06	8.38318e-06
ENSBTAG00000034368	PRSS33	serine protease 33 [Source:HGNC Symbol;Acc:HGNC:30405]	1.50646	1.47364e-06	8.40349e-06
ENSBTAG00000008773	GUCY2D	guanylate cyclase 2D, retinal [Source:VGNC Symbol;Acc:VGNC:29723]	1.56971	1.51288e-06	8.61647e-06
ENSBTAG00000025903	GLDC	glycine decarboxylase [Source:VGNC Symbol;Acc:VGNC:29395]	-1.22134	1.51381e-06	8.61902e-06
ENSBTAG00000007379	ALK	ALK receptor tyrosine kinase [Source:VGNC Symbol;Acc:VGNC:25832]	1.34703	1.51781e-06	8.63911e-06
ENSBTAG00000049375	ENSBTAG00000049375		3.68264	1.62144e-06	9.20301e-06
ENSBTAG00000018003	ARHGEF25	Rho guanine nucleotide exchange factor 25 [Source:VGNC Symbol;Acc:VGNC:26112]	1.21531	1.64555e-06	9.3224e-06
ENSBTAG00000008250	SPRY4	sprouty RTK signaling antagonist 4 [Source:VGNC Symbol;Acc:VGNC:35244]	-1.32775	1.71361e-06	9.68384e-06
ENSBTAG00000006686	NPNT	nephronectin [Source:VGNC Symbol;Acc:VGNC:32209]	1.85801	1.74243e-06	9.83446e-06
ENSBTAG00000017060	ITGB2	integrin subunit beta 2 [Source:VGNC Symbol;Acc:VGNC:30327]	8.70623	1.93954e-06	1.08894e-05
ENSBTAG00000033699	CHRM4	cholinergic receptor muscarinic 4 [Source:VGNC Symbol;Acc:VGNC:54862]	1.83642	2.00076e-06	1.12089e-05
ENSBTAG00000020542	SHE	Src homology 2 domain containing E [Source:VGNC Symbol;Acc:VGNC:34595]	-9.25627	2.24618e-06	1.25259e-05
ENSBTAG00000011034	ANGPT2	angiopoietin 2 [Source:VGNC Symbol;Acc:VGNC:25888]	8.11109	2.34615e-06	1.30554e-05
ENSBTAG00000013173	SEPT3	septin 3 [Source:VGNC Symbol;Acc:VGNC:34455]	9.46443	2.44149e-06	1.35445e-05
ENSBTAG00000010111	TCF7L1	transcription factor 7 like 1 [Source:NCBI gene;Acc:515303]	1.19317	2.52128e-06	1.39446e-05
ENSBTAG00000054584	ENSBTAG00000054584		1.2242	2.59803e-06	1.43472e-05
ENSBTAG00000011241	HPDL	4-hydroxyphenylpyruvate dioxygenase like [Source:VGNC Symbol;Acc:VGNC:29940]	-1.74635	2.64007e-06	1.45705e-05
ENSBTAG00000014992	GPR37L1	G protein-coupled receptor 37 like 1 [Source:VGNC Symbol;Acc:VGNC:29586]	3.0527	2.77485e-06	1.52634e-05
ENSBTAG00000004261	SPON2	spondin 2 [Source:VGNC Symbol;Acc:VGNC:35228]	4.3701	2.84931e-06	1.56445e-05
ENSBTAG00000019390	CA12	carbonic anhydrase 12 [Source:VGNC Symbol;Acc:VGNC:26650]	4.39658	3.43318e-06	1.8681e-05
ENSBTAG00000002138	PADI1	peptidyl arginine deiminase 1 [Source:VGNC Symbol;Acc:VGNC:32545]	1.00141	3.65923e-06	1.98279e-05
ENSBTAG00000000619	KRT74	keratin 74 [Source:VGNC Symbol;Acc:VGNC:30738]	1.65852	3.79266e-06	2.04959e-05
ENSBTAG00000012434	ENOX1	ecto-NOX disulfide-thiol exchanger 1 [Source:VGNC Symbol;Acc:VGNC:28502]	9.62998	3.82051e-06	2.0628e-05
ENSBTAG00000049022	bta-mir-12048	bta-mir-12048 [Source:miRBase;Acc:MI0038477]	5.65557	4.00216e-06	2.15703e-05
ENSBTAG00000002914	GALNT18	polypeptide N-acetylgalactosaminyltransferase 18 [Source:VGNC Symbol;Acc:VGNC:29230]	2.59331	4.11818e-06	2.21235e-05
ENSBTAG00000055281	ENSBTAG00000055281	uncharacterized LOC100848357 [Source:NCBI gene;Acc:100848357]	1.73881	4.30286e-06	2.30611e-05
ENSBTAG00000020373	C3orf67	chromosome 22 C3orf67 homolog [Source:NCBI gene;Acc:534800]	1.06281	4.40509e-06	2.35534e-05
ENSBTAG00000053508	ENSBTAG00000053508		2.16192	4.59146e-06	2.45355e-05
ENSBTAG00000050527	ENSBTAG00000050527		4.13828	4.64872e-06	2.48269e-05
ENSBTAG00000010027	CHDH	choline dehydrogenase [Source:VGNC Symbol;Acc:VGNC:27285]	2.39277	4.82416e-06	2.57034e-05
ENSBTAG00000018330	RAD9B	RAD9 checkpoint clamp component B [Source:VGNC Symbol;Acc:VGNC:33690]	2.01416	5.46015e-06	2.89167e-05
ENSBTAG00000019305	EXOG	exo/endonuclease G [Source:VGNC Symbol;Acc:VGNC:28654]	-1.12802	5.68908e-06	3.00649e-05
ENSBTAG00000004949	FDXACB1	ferredoxin-fold anticodon binding domain containing 1 [Source:VGNC Symbol;Acc:VGNC:28941]	-1.27746	6.68251e-06	3.50297e-05
ENSBTAG00000014391	CRB2	crumbs 2, cell polarity complex component [Source:VGNC Symbol;Acc:VGNC:27689]	3.49076	7.08235e-06	3.70615e-05
ENSBTAG00000053483	ENSBTAG00000053483		10.1387	7.43951e-06	3.87853e-05
ENSBTAG00000015498	ELOVL4	ELOVL fatty acid elongase 4 [Source:VGNC Symbol;Acc:VGNC:28450]	-1.5838	7.79554e-06	4.05368e-05
ENSBTAG00000003165	ADAMTS9	ADAM metallopeptidase with thrombospondin type 1 motif 9 [Source:VGNC Symbol;Acc:VGNC:25630]	1.23901	8.66747e-06	4.48016e-05
ENSBTAG00000007146	CPVL	carboxypeptidase, vitellogenic like [Source:NCBI gene;Acc:534518]	4.15568	8.90922e-06	4.59337e-05
ENSBTAG00000054145	ENSBTAG00000054145		10.5158	9.39395e-06	4.81867e-05
ENSBTAG00000033423	EFNA3	ephrin A3 [Source:NCBI gene;Acc:540776]	1.01942	1.05377e-05	5.35851e-05
ENSBTAG00000009873	NRN1	neuritin 1 [Source:VGNC Symbol;Acc:VGNC:32265]	3.02864	1.07063e-05	5.44115e-05
ENSBTAG00000020688	ARHGEF15	Rho guanine nucleotide exchange factor 15 [Source:VGNC Symbol;Acc:VGNC:26107]	4.75168	1.08182e-05	5.49343e-05
ENSBTAG00000007353	DLX4	distal-less homeobox 4 [Source:VGNC Symbol;Acc:VGNC:28100]	1.11967	1.2088e-05	6.09057e-05
ENSBTAG00000053556	ENSBTAG00000053556		1.1993	1.49502e-05	7.44803e-05
ENSBTAG00000039886	ENSBTAG00000039886	transmembrane emp24 domain-containing protein 9 [Source:NCBI gene;Acc:509184]	1.26423	1.49729e-05	7.45731e-05
ENSBTAG00000039337	ENSBTAG00000039337	docosahexaenoic acid omega-hydroxylase CYP4F3 [Source:NCBI gene;Acc:100295883]	1.13544	1.51445e-05	7.53867e-05
ENSBTAG00000038178	ZNF25	zinc finger protein 25 [Source:NCBI gene;Acc:101905074]	1.65307	1.77865e-05	8.77923e-05
ENSBTAG00000053951	SPX	spexin hormone [Source:NCBI gene;Acc:509493]	-1.25492	1.81192e-05	8.92893e-05
ENSBTAG00000051385	ENSBTAG00000051385		1.61417	1.87929e-05	9.23835e-05
ENSBTAG00000006694	CXCL14	C-X-C motif chemokine ligand 14 [Source:VGNC Symbol;Acc:VGNC:27850]	1.45403	1.96055e-05	9.59631e-05
ENSBTAG00000006355	SLC30A2	solute carrier family 30 member 2 [Source:VGNC Symbol;Acc:VGNC:34807]	-3.17556	1.99126e-05	9.7178e-05
ENSBTAG00000048123	TSSK2	testis specific serine kinase 2 [Source:VGNC Symbol;Acc:VGNC:49975]	-1.67751	2.0323e-05	9.90744e-05
ENSBTAG00000006515	ESPN	espin [Source:NCBI gene;Acc:104976499]	1.34397	2.24499e-05	0.000108976
ENSBTAG00000009412	SIAE	sialic acid acetylesterase [Source:VGNC Symbol;Acc:VGNC:34613]	1.00617	2.32944e-05	0.000112744
ENSBTAG00000012592	ANKLE1	ankyrin repeat and LEM domain containing 1 [Source:VGNC Symbol;Acc:VGNC:25903]	-1.1286	2.43054e-05	0.000117324
ENSBTAG00000003260	GPR151	G protein-coupled receptor 151 [Source:VGNC Symbol;Acc:VGNC:29558]	2.76223	2.45137e-05	0.000118204
ENSBTAG00000016991	EFNB2	ephrin B2 [Source:VGNC Symbol;Acc:VGNC:28360]	-1.02698	2.9053e-05	0.00013884
ENSBTAG00000017834	PRELP	proline and arginine rich end leucine rich repeat protein [Source:VGNC Symbol;Acc:VGNC:33309]	1.46948	2.99311e-05	0.000142849
ENSBTAG00000054422	ENSBTAG00000054422		1.77179	3.2789e-05	0.000155386
ENSBTAG00000040056	LTB4R2	leukotriene B4 receptor 2 [Source:VGNC Symbol;Acc:VGNC:31070]	3.64799	3.62466e-05	0.000170969
ENSBTAG00000040000	CHST6	carbohydrate (N-acetylglucosamine 6-O) sulfotransferase 6 [Source:NCBI gene;Acc:538464]	1.7701	3.80946e-05	0.000179128
ENSBTAG00000001374	METTL27	methyltransferase like 27 [Source:VGNC Symbol;Acc:VGNC:31411]	1.26533	3.91713e-05	0.000183906
ENSBTAG00000020646	ZC3H6	zinc finger CCCH-type containing 6 [Source:VGNC Symbol;Acc:VGNC:37107]	4.17738	4.14232e-05	0.000193181
ENSBTAG00000016881	ANPEP	alanyl aminopeptidase, membrane [Source:VGNC Symbol;Acc:VGNC:25960]	1.67062	4.14774e-05	0.000193334
ENSBTAG00000005585	ANXA13	annexin A13-like [Source:NCBI gene;Acc:112449619]	1.31509	4.41262e-05	0.000204945
ENSBTAG00000005745	HPSE	heparanase [Source:VGNC Symbol;Acc:VGNC:29948]	9.55228	4.49068e-05	0.000208422
ENSBTAG00000016800	SEMA6D	semaphorin 6D [Source:VGNC Symbol;Acc:VGNC:34444]	1.62954	4.53812e-05	0.000210397
ENSBTAG00000020205	ENSBTAG00000020205	phosphodiesterase 8B [Source:NCBI gene;Acc:107131388]	2.04594	4.80551e-05	0.000222058
ENSBTAG00000031458	ENSBTAG00000031458		-1.27359	4.83644e-05	0.000223374
ENSBTAG00000054740	ENSBTAG00000054740		3.34657	5.15026e-05	0.000236964
ENSBTAG00000003074	SLC16A6	solute carrier family 16 member 6 [Source:VGNC Symbol;Acc:VGNC:34692]	-1.11648	5.93573e-05	0.000270705
ENSBTAG00000038926	ZNF805	zinc finger protein 805 [Source:NCBI gene;Acc:523461]	-1.01318	5.93996e-05	0.00027083
ENSBTAG00000021425	LMAN1L	lectin, mannose binding 1 like [Source:VGNC Symbol;Acc:VGNC:30919]	1.2105	6.47432e-05	0.000293574
ENSBTAG00000021811	ANGPT4	angiopoietin 4 [Source:VGNC Symbol;Acc:VGNC:25889]	2.32587	6.56834e-05	0.000297614
ENSBTAG00000021836	TCEA2	transcription elongation factor A2 [Source:VGNC Symbol;Acc:VGNC:35680]	1.14062	6.64524e-05	0.000300574
ENSBTAG00000048367	ENSBTAG00000048367		3.37177	6.74297e-05	0.000304843
ENSBTAG00000019796	FCMR	Fc fragment of IgM receptor [Source:VGNC Symbol;Acc:VGNC:28938]	1.24236	7.53636e-05	0.00033802
ENSBTAG00000005333	MB	myoglobin [Source:VGNC Symbol;Acc:VGNC:31270]	3.5108	8.03531e-05	0.000358629
ENSBTAG00000007051	CLDN23	claudin 23 [Source:VGNC Symbol;Acc:VGNC:27412]	-1.77542	8.26554e-05	0.00036791
ENSBTAG00000018300	TNFRSF19	TNF receptor superfamily member 19 [Source:VGNC Symbol;Acc:VGNC:53840]	3.17722	8.34299e-05	0.000370995
ENSBTAG00000009800	MSI1	musashi RNA binding protein 1 [Source:VGNC Symbol;Acc:VGNC:31697]	1.40391	8.42871e-05	0.00037444
ENSBTAG00000005972	ENSBTAG00000005972		2.1486	8.98973e-05	0.00039713
ENSBTAG00000054326	WDR5B	WD repeat domain 5B [Source:NCBI gene;Acc:100138335]	-1.33569	9.03984e-05	0.000399053
ENSBTAG00000008483	CALCRL	calcitonin receptor like receptor [Source:VGNC Symbol;Acc:VGNC:26705]	-2.71756	9.29953e-05	0.000409621
ENSBTAG00000011043	RAC2	Rac family small GTPase 2 [Source:VGNC Symbol;Acc:VGNC:49061]	1.06927	9.92013e-05	0.000435059
ENSBTAG00000055183	HRCT1	histidine rich carboxyl terminus 1 [Source:NCBI gene;Acc:100847747]	1.31674	0.000104512	0.000457028
ENSBTAG00000012222	FA2H	fatty acid 2-hydroxylase [Source:VGNC Symbol;Acc:VGNC:28692]	1.80322	0.000121418	0.00052502
ENSBTAG00000003667	TLN2	talin 2 [Source:VGNC Symbol;Acc:VGNC:35898]	1.85763	0.000121573	0.000525562
ENSBTAG00000019864	MAPK15	mitogen-activated protein kinase 15 [Source:VGNC Symbol;Acc:VGNC:31217]	1.03631	0.000130825	0.000563281
ENSBTAG00000045711	CYSRT1	cysteine rich tail 1 [Source:VGNC Symbol;Acc:VGNC:50272]	1.07969	0.000143847	0.000615848
ENSBTAG00000002125	GNAL	G protein subunit alpha L [Source:VGNC Symbol;Acc:VGNC:29452]	1.09408	0.000152998	0.000651345
ENSBTAG00000005951	HIC2	HIC ZBTB transcriptional repressor 2 [Source:VGNC Symbol;Acc:VGNC:29846]	-1.36549	0.000157941	0.000671129
ENSBTAG00000039197	SLC2A9	solute carrier family 2 member 9 [Source:VGNC Symbol;Acc:VGNC:34804]	1.12477	0.000159539	0.000677444
ENSBTAG00000008509	SLC38A3	solute carrier family 38 member 3 [Source:VGNC Symbol;Acc:VGNC:34850]	1.40007	0.00015976	0.000678226
ENSBTAG00000047995	RF00026		1.26671	0.000163772	0.000694122
ENSBTAG00000019097	CNTNAP1	contactin associated protein 1 [Source:VGNC Symbol;Acc:VGNC:27540]	1.18133	0.000166744	0.000705236
ENSBTAG00000030278	EGFL7	EGF like domain multiple 7 [Source:NCBI gene;Acc:613671]	1.82921	0.000167014	0.000706214
ENSBTAG00000051341	FZD9	frizzled class receptor 9 [Source:HGNC Symbol;Acc:HGNC:4047]	1.41578	0.000167404	0.0007077
ENSBTAG00000017116	RASD2	RASD family member 2 [Source:VGNC Symbol;Acc:VGNC:33741]	3.00503	0.000168056	0.000710291
ENSBTAG00000004305	RGS16	regulator of G protein signaling 16 [Source:VGNC Symbol;Acc:VGNC:33915]	-9.20464	0.000175532	0.000739482
ENSBTAG00000022150	MXRA5	matrix remodeling associated 5 [Source:VGNC Symbol;Acc:VGNC:31774]	2.07207	0.000176753	0.000744452
ENSBTAG00000039686	ACOT11	acyl-CoA thioesterase 11 [Source:VGNC Symbol;Acc:VGNC:25547]	1.04664	0.000186099	0.00078164
ENSBTAG00000002281	ZNF354C	zinc finger protein 354C [Source:VGNC Symbol;Acc:VGNC:37256]	1.11532	0.000187723	0.0007881
ENSBTAG00000006064	C7H19orf57	chromosome 7 C19orf57 homolog [Source:VGNC Symbol;Acc:VGNC:52729]	1.12809	0.00018909	0.000793472
ENSBTAG00000009812	CXCL5	chemokine (C-X-C motif) ligand 5 [Source:NCBI gene;Acc:281735]	-1.45469	0.000192714	0.000807
ENSBTAG00000047586	NPY1R	neuropeptide Y receptor Y1 [Source:VGNC Symbol;Acc:VGNC:32223]	-1.13246	0.000194519	0.000813622
ENSBTAG00000031071	ZNF624	zinc finger protein 624 [Source:NCBI gene;Acc:104975043]	1.03001	0.00021674	0.000898706
ENSBTAG00000048804	ENSBTAG00000048804	uncharacterized LOC112441476 [Source:NCBI gene;Acc:112441476]	8.60748	0.000237673	0.000977255
ENSBTAG00000010163	SCNN1G	sodium channel epithelial 1 gamma subunit [Source:VGNC Symbol;Acc:VGNC:34358]	1.83604	0.000255579	0.00104591
ENSBTAG00000052965	ENSBTAG00000052965		1.08573	0.000256732	0.0010504
ENSBTAG00000009371	CCDC36	coiled-coil domain containing 36 [Source:VGNC Symbol;Acc:VGNC:26893]	8.77105	0.00025768	0.00105403
ENSBTAG00000039285	ENSBTAG00000039285	casein kinase I [Source:NCBI gene;Acc:100138998]	10.2126	0.000261595	0.00106933
ENSBTAG00000051224	ARSD	arylsulfatase D [Source:NCBI gene;Acc:516494]	1.82448	0.00027007	0.00110149
ENSBTAG00000023369	GRIN2D	glutamate ionotropic receptor NMDA type subunit 2D [Source:VGNC Symbol;Acc:VGNC:29649]	1.25396	0.000274694	0.0011191
ENSBTAG00000015576	NPAS1	neuronal PAS domain protein 1 [Source:VGNC Symbol;Acc:VGNC:32189]	1.35967	0.000277071	0.00112802
ENSBTAG00000017528	SNAI3	snail family transcriptional repressor 3 [Source:VGNC Symbol;Acc:VGNC:35049]	2.41765	0.00027921	0.00113571
ENSBTAG00000000933	CCDC183	coiled-coil domain containing 183 [Source:VGNC Symbol;Acc:VGNC:26878]	1.46217	0.000279455	0.00113645
ENSBTAG00000048756	ENSBTAG00000048756		3.6156	0.000280897	0.00114206
ENSBTAG00000006261	GPR17	G protein-coupled receptor 17 [Source:VGNC Symbol;Acc:VGNC:29568]	2.93603	0.000307218	0.00123882
ENSBTAG00000038286	PPDPFL	pancreatic progenitor cell differentiation and proliferation factor like [Source:NCBI gene;Acc:100126183]	1.50629	0.000319444	0.00128442
ENSBTAG00000009978	TDRD6	tudor domain containing 6 [Source:VGNC Symbol;Acc:VGNC:35720]	1.75629	0.000323539	0.00130002
ENSBTAG00000018331	CLEC3B	C-type lectin domain family 3 member B [Source:VGNC Symbol;Acc:VGNC:27429]	2.78605	0.000360559	0.00143639
ENSBTAG00000015058	CDH4	cadherin 4 [Source:VGNC Symbol;Acc:VGNC:27104]	4.17958	0.000363058	0.00144571
ENSBTAG00000005151	WDPCP	WD repeat containing planar cell polarity effector [Source:VGNC Symbol;Acc:VGNC:36879]	-1.25103	0.000375198	0.00149046
ENSBTAG00000008827	SPOCK2	SPARC (osteonectin), cwcv and kazal like domains proteoglycan 2 [Source:VGNC Symbol;Acc:VGNC:35226]	1.22365	0.000386526	0.00153178
ENSBTAG00000048655	NT5E	5'-nucleotidase ecto [Source:NCBI gene;Acc:281363]	1.4709	0.00039299	0.00155536
ENSBTAG00000026710	C2H2orf72	chromosome 2 C2orf72 homolog [Source:VGNC Symbol;Acc:VGNC:52702]	10.0064	0.00039498	0.00156255
ENSBTAG00000009012	PTX3	pentraxin 3 [Source:VGNC Symbol;Acc:VGNC:33566]	-1.95646	0.00039902	0.00157785
ENSBTAG00000046161	ENSBTAG00000046161		1.22981	0.000405261	0.00159939
ENSBTAG00000019881	ENSBTAG00000019881	zinc finger protein 474-like [Source:NCBI gene;Acc:781423]	8.77257	0.000451537	0.00176973
ENSBTAG00000018917	EN2	engrailed homeobox 2 [Source:NCBI gene;Acc:100337304]	-9.88024	0.000463136	0.00181167
ENSBTAG00000006973	PHF21B	PHD finger protein 21B [Source:VGNC Symbol;Acc:VGNC:32822]	4.71472	0.000469152	0.00183323
ENSBTAG00000000920	DNAH17	dynein axonemal heavy chain 17 [Source:VGNC Symbol;Acc:VGNC:28124]	1.54875	0.000486129	0.00189468
ENSBTAG00000027405	FNDC11	fibronectin type III domain containing 11 [Source:VGNC Symbol;Acc:VGNC:29061]	2.23812	0.0005063	0.00196515
ENSBTAG00000009042	ATXN7L2	ataxin 7 like 2 [Source:VGNC Symbol;Acc:VGNC:26344]	-1.33263	0.000511942	0.00198507
ENSBTAG00000020704	RAMP3	receptor activity modifying protein 3 [Source:VGNC Symbol;Acc:VGNC:33708]	8.79968	0.000516145	0.00199881
ENSBTAG00000001153	TLE2	TLE family member 2, transcriptional corepressor [Source:VGNC Symbol;Acc:VGNC:49981]	2.10558	0.000563615	0.0021697
ENSBTAG00000050344	RF00045		-1.37891	0.000588168	0.00225371
ENSBTAG00000000715	ENSBTAG00000000715	GTPase IMAP family member 5 [Source:NCBI gene;Acc:530077]	-1.67022	0.000642041	0.00244059
ENSBTAG00000043575	ENSBTAG00000043575		-1.24848	0.000661826	0.00251054
ENSBTAG00000014920	SEMA3E	semaphorin 3E [Source:VGNC Symbol;Acc:VGNC:34430]	1.49627	0.000683482	0.00258192
ENSBTAG00000006432	KCNE4	potassium voltage-gated channel subfamily E regulatory subunit 4 [Source:VGNC Symbol;Acc:VGNC:30439]	2.70966	0.000684079	0.00258272
ENSBTAG00000000244	NRXN2	neurexin 2 [Source:VGNC Symbol;Acc:VGNC:32271]	7.32483	0.000726676	0.0027292
ENSBTAG00000013306	ZBTB7C	zinc finger and BTB domain containing 7C [Source:VGNC Symbol;Acc:VGNC:37091]	1.54331	0.00076232	0.00285011
ENSBTAG00000001060	CXCR4	C-X-C motif chemokine receptor 4 [Source:VGNC Symbol;Acc:VGNC:27856]	1.26147	0.000807558	0.00301058
ENSBTAG00000046277	RGS4	regulator of G protein signaling 4 [Source:VGNC Symbol;Acc:VGNC:54394]	8.61178	0.000813267	0.00302938
ENSBTAG00000007496	P2RX2	purinergic receptor P2X 2 [Source:VGNC Symbol;Acc:VGNC:32518]	9.22677	0.000824067	0.00306458
ENSBTAG00000051832	ENSBTAG00000051832		2.95464	0.000838653	0.00311118
ENSBTAG00000012567	TERT	telomerase reverse transcriptase [Source:VGNC Symbol;Acc:VGNC:35751]	7.48366	0.000852012	0.00315366
ENSBTAG00000003192	TBC1D16	TBC1 domain family member 16 [Source:VGNC Symbol;Acc:VGNC:35630]	1.34177	0.000862561	0.00318881
ENSBTAG00000007122	ZFP2	ZFP2 zinc finger protein [Source:NCBI gene;Acc:767896]	1.148	0.000863835	0.00319287
ENSBTAG00000003919	KIAA0408	KIAA0408 [Source:VGNC Symbol;Acc:VGNC:30552]	1.16286	0.000873625	0.00322512
ENSBTAG00000039530	NEFM	neurofilament medium [Source:VGNC Symbol;Acc:VGNC:31987]	-8.2877	0.000885068	0.00326339
ENSBTAG00000010507	SLC22A16	solute carrier family 22 member 16 [Source:VGNC Symbol;Acc:VGNC:34724]	-1.48136	0.000889962	0.0032801
ENSBTAG00000002349	STX1B	syntaxin 1B [Source:VGNC Symbol;Acc:VGNC:35437]	3.08844	0.000936862	0.00343415
ENSBTAG00000018419	ADCY4	adenylate cyclase 4 [Source:VGNC Symbol;Acc:VGNC:25645]	1.73713	0.000944045	0.00345839
ENSBTAG00000018948	HIF3A	hypoxia inducible factor 3 subunit alpha [Source:VGNC Symbol;Acc:VGNC:29850]	2.62669	0.000978134	0.00357247
ENSBTAG00000020578	PRDM6	PR/SET domain 6 [Source:VGNC Symbol;Acc:VGNC:33298]	-8.39378	0.00100886	0.00367436
ENSBTAG00000053899	ENSBTAG00000053899		1.10471	0.00103612	0.00375857
ENSBTAG00000048540	ENSBTAG00000048540		1.98093	0.00113181	0.00407075
ENSBTAG00000001570	CSF2	colony stimulating factor 2 [Source:VGNC Symbol;Acc:VGNC:27755]	-10.7661	0.00116469	0.00417606
ENSBTAG00000049297	ENSBTAG00000049297	apolipoprotein L3 [Source:NCBI gene;Acc:786352]	-1.03542	0.00119536	0.00427898
ENSBTAG00000031532	DACT2	dishevelled binding antagonist of beta catenin 2 [Source:VGNC Symbol;Acc:VGNC:27868]	2.4632	0.00123239	0.00440373
ENSBTAG00000014821	SLC7A7	solute carrier family 7 member 7 [Source:VGNC Symbol;Acc:VGNC:34932]	1.099	0.00125535	0.00448049
ENSBTAG00000027642	C15H11orf42	chromosome 15 C11orf42 homolog [Source:VGNC Symbol;Acc:VGNC:52630]	1.11605	0.00126505	0.00450806
ENSBTAG00000008101	PCSK5	proprotein convertase subtilisin/kexin type 5 [Source:VGNC Symbol;Acc:VGNC:56979]	1.05964	0.00127458	0.00453843
ENSBTAG00000017346	RASSF2	Ras association domain family member 2 [Source:VGNC Symbol;Acc:VGNC:33758]	3.21001	0.00128172	0.00456206
ENSBTAG00000005386	SLC2A2	solute carrier family 2 member 2 [Source:VGNC Symbol;Acc:VGNC:34800]	-2.28327	0.00131791	0.00467899
ENSBTAG00000051292	ENSBTAG00000051292		9.32902	0.00134107	0.00475471
ENSBTAG00000034024	ENSBTAG00000034024		11.3433	0.00134781	0.00477581
ENSBTAG00000008693	EFCAB1	EF-hand calcium binding domain 1 [Source:VGNC Symbol;Acc:VGNC:28339]	9.29726	0.00135203	0.00478981
ENSBTAG00000021252	TMEM35A	transmembrane protein 35A [Source:VGNC Symbol;Acc:VGNC:36077]	2.9303	0.00136583	0.00483024
ENSBTAG00000018566	SFRP5	secreted frizzled related protein 5 [Source:VGNC Symbol;Acc:VGNC:34523]	3.55118	0.00140475	0.00496017
ENSBTAG00000021215	VWA5A	von Willebrand factor A domain containing 5A [Source:VGNC Symbol;Acc:VGNC:36853]	1.00054	0.00142811	0.0050319
ENSBTAG00000013052	SDR42E2	short chain dehydrogenase/reductase family 42E, member 2 [Source:NCBI gene;Acc:100847375]	3.72777	0.00144356	0.0050814
ENSBTAG00000006037	CCN5	cellular communication network factor 5 [Source:VGNC Symbol;Acc:VGNC:36945]	1.21739	0.0014665	0.00515516
ENSBTAG00000053342	ENSBTAG00000053342		10.5676	0.00150176	0.00526739
ENSBTAG00000051439	ENSBTAG00000051439		8.87086	0.0015179	0.00531363
ENSBTAG00000003977	SLC52A3	solute carrier family 52 member 3 [Source:VGNC Symbol;Acc:VGNC:34902]	1.12457	0.00157886	0.00550648
ENSBTAG00000013176	SMOC2	SPARC related modular calcium binding 2 [Source:VGNC Symbol;Acc:VGNC:35027]	8.46108	0.00158188	0.0055149
ENSBTAG00000013548	GABRE	gamma-aminobutyric acid type A receptor epsilon subunit [Source:VGNC Symbol;Acc:VGNC:29199]	1.07635	0.00159866	0.00557019
ENSBTAG00000016721	ZNF791	zinc finger protein 791 [Source:NCBI gene;Acc:783540]	2.04527	0.00165437	0.00574226
ENSBTAG00000024869	CX3CL1	C-X3-C motif chemokine ligand 1 [Source:VGNC Symbol;Acc:VGNC:52190]	-2.96173	0.00168227	0.00583243
ENSBTAG00000003334	ADAP2	ArfGAP with dual PH domains 2 [Source:VGNC Symbol;Acc:VGNC:25634]	1.2546	0.00169004	0.00585045
ENSBTAG00000020510	EPHA10	EPH receptor A10 [Source:VGNC Symbol;Acc:VGNC:28533]	3.53965	0.00181783	0.00625114
ENSBTAG00000019716	CXCL8	C-X-C motif chemokine ligand 8 [Source:VGNC Symbol;Acc:VGNC:27853]	-2.95742	0.00189324	0.0064859
ENSBTAG00000015988	MYH11	myosin heavy chain 11 [Source:VGNC Symbol;Acc:VGNC:31795]	1.06633	0.00193123	0.00660735
ENSBTAG00000014224	IGSF9B	immunoglobulin superfamily member 9B [Source:VGNC Symbol;Acc:VGNC:30098]	2.07495	0.00210373	0.00714504
ENSBTAG00000005433	SSUH2	ssu-2 homolog (C. elegans) [Source:NCBI gene;Acc:787021]	8.34313	0.00224112	0.00756785
ENSBTAG00000018647	SLC2A11	solute carrier family 2 member 11 [Source:VGNC Symbol;Acc:VGNC:53922]	2.38777	0.00226118	0.00763131
ENSBTAG00000046104	B3GALNT1	beta-1,3-N-acetylgalactosaminyltransferase 1 [Source:VGNC Symbol;Acc:VGNC:53513]	1.04683	0.00232079	0.00781074
ENSBTAG00000052136	ENSBTAG00000052136		3.23037	0.00233077	0.00783998
ENSBTAG00000008900	CELA1	chymotrypsin like elastase family member 1 [Source:VGNC Symbol;Acc:VGNC:27166]	10.0997	0.00241291	0.00808335
ENSBTAG00000014829	MYRFL	myelin regulatory factor like [Source:VGNC Symbol;Acc:VGNC:31845]	1.00082	0.00247824	0.00828693
ENSBTAG00000001396	ADAMTS7	ADAM metallopeptidase with thrombospondin type 1 motif 7 [Source:VGNC Symbol;Acc:VGNC:57155]	1.02678	0.00254104	0.00848756
ENSBTAG00000011992	PTH2R	parathyroid hormone 2 receptor [Source:VGNC Symbol;Acc:VGNC:33516]	-3.21676	0.00256613	0.00855878
ENSBTAG00000031194	PHLDA2	pleckstrin homology like domain family A member 2 [Source:VGNC Symbol;Acc:VGNC:32836]	-1.33569	0.00260735	0.00869148
ENSBTAG00000051752	ENSBTAG00000051752		11.5545	0.00261746	0.0087204
ENSBTAG00000054543	ENSBTAG00000054543		1.03444	0.00262816	0.00874963
ENSBTAG00000012630	PAMR1	peptidase domain containing associated with muscle regeneration 1 [Source:VGNC Symbol;Acc:VGNC:32562]	2.22083	0.00264211	0.00878962
ENSBTAG00000021696	CCIN	calicin [Source:VGNC Symbol;Acc:VGNC:26939]	-2.73115	0.0027002	0.00896972
ENSBTAG00000002469	KANK3	KN motif and ankyrin repeat domains 3 [Source:VGNC Symbol;Acc:VGNC:30391]	2.19661	0.00274273	0.00909937
ENSBTAG00000007397	FOLH1B	folate hydrolase 1B [Source:NCBI gene;Acc:505865]	7.7503	0.0027686	0.00917349
ENSBTAG00000050862	ENSBTAG00000050862		2.2202	0.00291414	0.00962192
ENSBTAG00000003369	SYT12	synaptotagmin 12 [Source:VGNC Symbol;Acc:VGNC:35538]	1.22543	0.00301503	0.00993387
ENSBTAG00000053845	ENSBTAG00000053845	ras GTPase-activating protein 3-like [Source:NCBI gene;Acc:112449111]	1.30852	0.00307491	0.0101128
ENSBTAG00000053277	ENSBTAG00000053277		1.18564	0.00312471	0.0102636
ENSBTAG00000055315	ENSBTAG00000055315		1.83404	0.00318485	0.0104385
ENSBTAG00000000835	BCAS1	breast carcinoma amplified sequence 1 [Source:HGNC Symbol;Acc:HGNC:974]	-1.2192	0.00325127	0.0106274
ENSBTAG00000003894	NDRG4	NDRG family member 4 [Source:VGNC Symbol;Acc:VGNC:31941]	-1.12756	0.00325517	0.0106364
ENSBTAG00000017427	FAM180A	family with sequence similarity 180 member A [Source:VGNC Symbol;Acc:VGNC:28763]	-2.73036	0.00331567	0.0108243
ENSBTAG00000005337	RAB3B	RAB3B, member RAS oncogene family [Source:VGNC Symbol;Acc:VGNC:33650]	1.13629	0.00337575	0.0110027
ENSBTAG00000019574	MAPK12	mitogen-activated protein kinase 12 [Source:VGNC Symbol;Acc:VGNC:31215]	-1.02708	0.00337827	0.0110089
ENSBTAG00000023464	ENSBTAG00000023464		2.86288	0.00340416	0.0110893
ENSBTAG00000037729	CERS1	ceramide synthase 1 [Source:VGNC Symbol;Acc:VGNC:52228]	1.18552	0.0034222	0.0111461
ENSBTAG00000014229	SYT17	synaptotagmin 17 [Source:VGNC Symbol;Acc:VGNC:35540]	1.08251	0.00354211	0.0114913
ENSBTAG00000023186	ENSBTAG00000023186		-1.06992	0.00358982	0.0116315
ENSBTAG00000015125	KLK5	kallikrein related peptidase 5 [Source:VGNC Symbol;Acc:VGNC:30679]	-9.00024	0.00365289	0.0118148
ENSBTAG00000040398	KIAA1211	KIAA1211 ortholog [Source:NCBI gene;Acc:511259]	7.49855	0.00377191	0.0121587
ENSBTAG00000011245	PLXNC1	plexin C1 [Source:VGNC Symbol;Acc:VGNC:33064]	7.51176	0.00404235	0.0129364
ENSBTAG00000009153	MLXIPL	MLX interacting protein like [Source:VGNC Symbol;Acc:VGNC:31510]	1.09647	0.00410599	0.0131146
ENSBTAG00000050462	ENSBTAG00000050462		-1.0757	0.00421033	0.0134149
ENSBTAG00000000623	ENSBTAG00000000623	cytoplasmic polyadenylation element binding protein 1 [Source:NCBI gene;Acc:514174]	-8.25106	0.00425874	0.0135596
ENSBTAG00000046752	ENSBTAG00000046752	proline rich transmembrane protein 2 [Source:NCBI gene;Acc:112444325]	1.02547	0.00430787	0.0136992
ENSBTAG00000001585	WIPF1	WAS/WASL interacting protein family member 1 [Source:VGNC Symbol;Acc:VGNC:36939]	-7.73096	0.00431055	0.0137054
ENSBTAG00000016450	CDNF	cerebral dopamine neurotrophic factor [Source:VGNC Symbol;Acc:VGNC:27149]	2.37849	0.00435293	0.0138305
ENSBTAG00000049599	FAM163A	family with sequence similarity 163 member A [Source:NCBI gene;Acc:613476]	2.7749	0.00439711	0.0139489
ENSBTAG00000052819	ENSBTAG00000052819		-10.562	0.00442304	0.0140238
ENSBTAG00000054461	ENSBTAG00000054461	integrin subunit alpha X [Source:NCBI gene;Acc:101904063]	8.02188	0.00445949	0.0141319
ENSBTAG00000015361	CNTFR	ciliary neurotrophic factor receptor [Source:VGNC Symbol;Acc:VGNC:27535]	2.39814	0.00451023	0.0142803
ENSBTAG00000018571	IL1RL1	interleukin 1 receptor like 1 [Source:VGNC Symbol;Acc:VGNC:30134]	-3.84778	0.00452293	0.014318
ENSBTAG00000044141	MROH7	maestro heat like repeat family member 7 [Source:NCBI gene;Acc:522301]	1.0343	0.00453052	0.0143395
ENSBTAG00000002878	CHRD	chordin [Source:VGNC Symbol;Acc:VGNC:27316]	1.17743	0.0045325	0.0143433
ENSBTAG00000011808	MSTN	myostatin [Source:VGNC Symbol;Acc:VGNC:31709]	8.25632	0.00453582	0.0143513
ENSBTAG00000016548	TEX12	testis expressed 12 [Source:VGNC Symbol;Acc:VGNC:35761]	-9.60572	0.00467469	0.0147317
ENSBTAG00000021097	PELI3	pellino E3 ubiquitin protein ligase family member 3 [Source:VGNC Symbol;Acc:VGNC:32742]	-1.26605	0.00468039	0.0147446
ENSBTAG00000006233	NIM1K	NIM1 serine/threonine protein kinase [Source:VGNC Symbol;Acc:VGNC:50132]	2.3618	0.00479717	0.0150498
ENSBTAG00000054343	ENSBTAG00000054343		8.89149	0.00489013	0.015323
ENSBTAG00000004337	PDE1B	phosphodiesterase 1B [Source:VGNC Symbol;Acc:VGNC:32672]	3.91072	0.00491569	0.0153898
ENSBTAG00000052382	H2B	histone H2B type 1 [Source:NCBI gene;Acc:787269]	-1.01761	0.00529892	0.0164987
ENSBTAG00000017816	FXYD1	FXYD domain containing ion transport regulator 1 [Source:VGNC Symbol;Acc:VGNC:29156]	-4.14735	0.00547906	0.0169984
ENSBTAG00000053662	ENSBTAG00000053662		-1.09622	0.00552799	0.0171297
ENSBTAG00000013283	PRR19	proline rich 19 [Source:VGNC Symbol;Acc:VGNC:33395]	1.12706	0.00567428	0.0175203
ENSBTAG00000005236	CCKBR	cholecystokinin B receptor [Source:VGNC Symbol;Acc:VGNC:26942]	-8.5952	0.00570885	0.0176121
ENSBTAG00000054102	ENSBTAG00000054102		10.1138	0.00572079	0.0176429
ENSBTAG00000007235	NTNG2	netrin G2 [Source:VGNC Symbol;Acc:VGNC:32308]	2.52117	0.00581721	0.0179068
ENSBTAG00000051909	ENSBTAG00000051909		1.97593	0.00584914	0.0180021
ENSBTAG00000000496	SLC12A8	solute carrier family 12 member 8 [Source:VGNC Symbol;Acc:VGNC:34671]	-1.17363	0.00599148	0.0183841
ENSBTAG00000014228	TFEC	transcription factor EC [Source:VGNC Symbol;Acc:VGNC:35789]	-1.12933	0.00603219	0.0184997
ENSBTAG00000003781	MPL	MPL proto-oncogene, thrombopoietin receptor [Source:VGNC Symbol;Acc:VGNC:31578]	1.25069	0.00607755	0.0186294
ENSBTAG00000035379	ENSBTAG00000035379	nucleophosmin [Source:NCBI gene;Acc:511386]	-1.71163	0.00612283	0.0187555
ENSBTAG00000005092	ROR2	receptor tyrosine kinase like orphan receptor 2 [Source:VGNC Symbol;Acc:VGNC:34087]	1.22254	0.00615318	0.0188262
ENSBTAG00000032018	ZNF19	zinc finger protein 19 [Source:NCBI gene;Acc:532079]	2.07326	0.00618266	0.0189037
ENSBTAG00000052733	ENSBTAG00000052733	membrane magnesium transporter 1-like [Source:NCBI gene;Acc:112445176]	2.08909	0.00630319	0.0192496
ENSBTAG00000013070	EAF2	ELL associated factor 2 [Source:VGNC Symbol;Acc:VGNC:28295]	9.31779	0.0065232	0.0198381
ENSBTAG00000048984	ENSBTAG00000048984		1.04496	0.00657247	0.0199779
ENSBTAG00000038903	ENSBTAG00000038903		9.62671	0.00671653	0.0203852
ENSBTAG00000007904	KRT72	keratin 72 [Source:VGNC Symbol;Acc:VGNC:30736]	4.17719	0.0067821	0.020567
ENSBTAG00000025471	TNF	tumor necrosis factor [Source:VGNC Symbol;Acc:VGNC:36153]	-8.59034	0.00719066	0.0216937
ENSBTAG00000013898	NPB	neuropeptide B [Source:VGNC Symbol;Acc:VGNC:32192]	1.14626	0.00721024	0.021742
ENSBTAG00000020869	DDC	dopa decarboxylase [Source:VGNC Symbol;Acc:VGNC:55748]	2.48213	0.00729296	0.0219768
ENSBTAG00000008951	ALPL	alkaline phosphatase, biomineralization associated [Source:VGNC Symbol;Acc:VGNC:25850]	7.6232	0.00730715	0.0220123
ENSBTAG00000049049	ENSBTAG00000049049		2.24302	0.00754415	0.0226961
ENSBTAG00000053896	TOP1MT	DNA topoisomerase I mitochondrial [Source:HGNC Symbol;Acc:HGNC:29787]	-9.42751	0.0075487	0.0227061
ENSBTAG00000015656	WSCD1	WSC domain containing 1 [Source:VGNC Symbol;Acc:VGNC:50137]	1.20187	0.00763415	0.022929
ENSBTAG00000012896	METTL7B	methyltransferase like 7B [Source:VGNC Symbol;Acc:VGNC:31416]	-9.10654	0.00787067	0.0235692
ENSBTAG00000054065	ENSBTAG00000054065		-10.1263	0.00800243	0.0239243
ENSBTAG00000012275	ENDOU	endonuclease, poly(U) specific [Source:NCBI gene;Acc:525399]	-2.59634	0.00801296	0.0239519
ENSBTAG00000031453	CCM2L	CCM2 like scaffold protein [Source:VGNC Symbol;Acc:VGNC:26955]	2.37425	0.0081659	0.024349
ENSBTAG00000014151	RCSD1	RCSD domain containing 1 [Source:VGNC Symbol;Acc:VGNC:33837]	-1.23879	0.00816991	0.024357
ENSBTAG00000009717	FGL2	fibrinogen like 2 [Source:VGNC Symbol;Acc:VGNC:28993]	8.90128	0.00820093	0.0244374
ENSBTAG00000014207	ADAMTS10	ADAM metallopeptidase with thrombospondin type 1 motif 10 [Source:VGNC Symbol;Acc:VGNC:25615]	7.52075	0.00829085	0.0246689
ENSBTAG00000052544	TMEM72	transmembrane protein 72 [Source:NCBI gene;Acc:513137]	2.3515	0.00845816	0.0251133
ENSBTAG00000002249	NAALADL1	N-acetylated alpha-linked acidic dipeptidase like 1 [Source:VGNC Symbol;Acc:VGNC:31856]	-1.05729	0.00849119	0.0252031
ENSBTAG00000038442	WDR87	WD repeat domain 87 [Source:VGNC Symbol;Acc:VGNC:52260]	1.10941	0.00927994	0.0273212
ENSBTAG00000030686	RAVER2	ribonucleoprotein, PTB binding 2 [Source:VGNC Symbol;Acc:VGNC:33766]	-2.45697	0.00936031	0.0275221
ENSBTAG00000054737	ENSBTAG00000054737		3.27698	0.00936592	0.0275342
ENSBTAG00000027477	B3GAT1	beta-1,3-glucuronyltransferase 1 [Source:VGNC Symbol;Acc:VGNC:26376]	7.54458	0.00941661	0.0276563
ENSBTAG00000051070	ENSBTAG00000051070		1.51028	0.00941869	0.027658
ENSBTAG00000001335	GHR	growth hormone receptor [Source:VGNC Symbol;Acc:VGNC:50184]	1.17693	0.00954941	0.0279921
ENSBTAG00000046291	FAM83E	family with sequence similarity 83 member E [Source:VGNC Symbol;Acc:VGNC:28836]	1.69096	0.00977706	0.0285902
ENSBTAG00000048881	ENSBTAG00000048881		-10.6442	0.00996061	0.0290795
ENSBTAG00000055199	ENSBTAG00000055199		-1.59155	0.00998321	0.0291321
ENSBTAG00000003069	MAN1C1	mannosidase alpha class 1C member 1 [Source:VGNC Symbol;Acc:VGNC:31163]	2.23423	0.00999608	0.0291603
ENSBTAG00000001032	PYGM	glycogen phosphorylase, muscle associated [Source:VGNC Symbol;Acc:VGNC:33589]	7.89393	0.01004	0.0292744
ENSBTAG00000048635	ENSBTAG00000048635		1.70213	0.010096	0.0294328
ENSBTAG00000004022	PLAG1	PLAG1 zinc finger [Source:VGNC Symbol;Acc:VGNC:32971]	8.5196	0.0101719	0.0296351
ENSBTAG00000054639	ENSBTAG00000054639		1.57846	0.0102292	0.0297782
ENSBTAG00000051138	ENSBTAG00000051138		2.25816	0.0102471	0.0298112
ENSBTAG00000006572	CARD9	caspase recruitment domain family member 9 [Source:VGNC Symbol;Acc:VGNC:26764]	3.9779	0.010377	0.030136
ENSBTAG00000018041	ACADSB	acyl-CoA dehydrogenase short/branched chain [Source:VGNC Symbol;Acc:VGNC:50245]	1.2286	0.0104559	0.0303457
ENSBTAG00000053510	ENSBTAG00000053510	coiled-coil domain containing 92B [Source:NCBI gene;Acc:101901928]	9.62186	0.0104696	0.0303806
ENSBTAG00000020543	UPK1A	uroplakin 1A [Source:VGNC Symbol;Acc:VGNC:36684]	9.36761	0.0105129	0.0304771
ENSBTAG00000003658	RELN	reelin [Source:VGNC Symbol;Acc:VGNC:53666]	-4.09124	0.0105644	0.0306166
ENSBTAG00000025458	DPF3	double PHD fingers 3 [Source:VGNC Symbol;Acc:VGNC:28177]	-8.55648	0.010807	0.03124
ENSBTAG00000013047	GRM7	glutamate metabotropic receptor 7 [Source:VGNC Symbol;Acc:VGNC:29662]	-1.53556	0.010892	0.0314558
ENSBTAG00000017752	DYNLRB2	dynein light chain roadblock-type 2 [Source:VGNC Symbol;Acc:VGNC:28277]	1.62979	0.0109331	0.0315645
ENSBTAG00000001649	ZFPM2	zinc finger protein, FOG family member 2 [Source:VGNC Symbol;Acc:VGNC:54515]	7.71272	0.0110985	0.0319811
ENSBTAG00000029921	MIR197	microRNA 197 [Source:HGNC Symbol;Acc:HGNC:31569]	1.56332	0.0111115	0.0320134
ENSBTAG00000054832	ENSBTAG00000054832	secretin [Source:NCBI gene;Acc:104976311]	1.03138	0.0114614	0.032865
ENSBTAG00000050574	ENSBTAG00000050574	cardiotrophin-2-like [Source:NCBI gene;Acc:104968805]	2.24769	0.0116629	0.0334113
ENSBTAG00000049736	ENSBTAG00000049736		11.7726	0.011791	0.0337358
ENSBTAG00000053874	ENSBTAG00000053874	N-acetyltransferase 8 like [Source:NCBI gene;Acc:614317]	7.35528	0.0117994	0.0337544
ENSBTAG00000013085	CELA3B	chymotrypsin-like elastase family, member 3B [Source:NCBI gene;Acc:281752]	1.43103	0.0121287	0.0345877
ENSBTAG00000008538	DNAI1	dynein axonemal intermediate chain 1 [Source:VGNC Symbol;Acc:VGNC:28129]	3.37571	0.0121315	0.0345901
ENSBTAG00000035110	DEUP1	deuterosome assembly protein 1 [Source:VGNC Symbol;Acc:VGNC:28016]	-3.63685	0.0125384	0.0356554
ENSBTAG00000000782	KDR	kinase insert domain receptor [Source:VGNC Symbol;Acc:VGNC:30535]	-1.97871	0.0125977	0.0357848
ENSBTAG00000038865	TCEA3	transcription elongation factor A3 [Source:VGNC Symbol;Acc:VGNC:35681]	1.45749	0.0126768	0.0359814
ENSBTAG00000018861	C5H12orf56	chromosome 5 C12orf56 homolog [Source:VGNC Symbol;Acc:VGNC:49163]	2.17177	0.0127693	0.0362042
ENSBTAG00000010116	AK9	adenylate kinase 9 [Source:VGNC Symbol;Acc:VGNC:25778]	2.82567	0.0128702	0.0364449
ENSBTAG00000053453	ENSBTAG00000053453		1.27204	0.0130453	0.0368832
ENSBTAG00000052613	ENSBTAG00000052613		1.12931	0.013205	0.0372766
ENSBTAG00000007492	ADAMTSL2	ADAMTS like 2 [Source:VGNC Symbol;Acc:VGNC:25631]	7.27484	0.0132452	0.0373786
ENSBTAG00000013802	DAB1	DAB1, reelin adaptor protein [Source:VGNC Symbol;Acc:VGNC:27864]	-1.93492	0.0132645	0.03741
ENSBTAG00000007741	CRLF1	cytokine receptor like factor 1 [Source:VGNC Symbol;Acc:VGNC:27717]	1.13243	0.0132688	0.0374162
ENSBTAG00000000720	CTSL	cathepsin L [Source:NCBI gene;Acc:515200]	1.92277	0.0134481	0.0378631
ENSBTAG00000031052	CDK5R2	cyclin dependent kinase 5 regulatory subunit 2 [Source:VGNC Symbol;Acc:VGNC:27129]	2.70443	0.0135022	0.0379802
ENSBTAG00000052996	ENSBTAG00000052996		1.88503	0.0135867	0.0382118
ENSBTAG00000046089	KRT1	keratin 1 [Source:VGNC Symbol;Acc:VGNC:30716]	-8.40127	0.0136397	0.038337
ENSBTAG00000042930	RF00560		-3.10308	0.0137273	0.0385595
ENSBTAG00000004386	SOCS1	suppressor of cytokine signaling 1 [Source:VGNC Symbol;Acc:VGNC:35119]	2.43519	0.0138868	0.0389533
ENSBTAG00000043572	ENSBTAG00000043572		-1.58725	0.0140915	0.0394605
ENSBTAG00000052063	ENSBTAG00000052063		3.45638	0.0141563	0.0396175
ENSBTAG00000040442	ENSBTAG00000040442		1.57241	0.014221	0.0397681
ENSBTAG00000001785	TGM3	transglutaminase 3 [Source:VGNC Symbol;Acc:VGNC:35811]	-1.00077	0.0144003	0.0402323
ENSBTAG00000051124	ENSBTAG00000051124		-9.20582	0.0147958	0.0412168
ENSBTAG00000009768	IFIT3	interferon induced protein with tetratricopeptide repeats 3 [Source:VGNC Symbol;Acc:VGNC:30050]	-1.17758	0.0148126	0.0412443
ENSBTAG00000050180	RF00017		2.68549	0.0148183	0.0412479
ENSBTAG00000009444	SLC15A5	solute carrier family 15 member 5 [Source:VGNC Symbol;Acc:VGNC:34682]	8.59814	0.0148804	0.0413955
ENSBTAG00000004840	C1S	complement C1s [Source:VGNC Symbol;Acc:VGNC:26630]	7.72038	0.0149831	0.0416365
ENSBTAG00000009849	PLAC8	placenta-specific 8 [Source:NCBI gene;Acc:509228]	8.03467	0.0151184	0.0419675
ENSBTAG00000019801	ENSBTAG00000019801	protein FAM151A [Source:NCBI gene;Acc:615989]	1.51206	0.0151632	0.0420664
ENSBTAG00000040559	PTPRH	protein tyrosine phosphatase, receptor type H [Source:VGNC Symbol;Acc:VGNC:57057]	1.88434	0.0152258	0.0422206
ENSBTAG00000007109	ASB2	ankyrin repeat and SOCS box containing 2 [Source:VGNC Symbol;Acc:VGNC:26196]	2.59416	0.0152372	0.0422404
ENSBTAG00000030885	SSC5D	scavenger receptor cysteine rich family member with 5 domains [Source:VGNC Symbol;Acc:VGNC:35310]	1.27916	0.0153671	0.04258
ENSBTAG00000018869	IGSF6	immunoglobulin superfamily member 6 [Source:VGNC Symbol;Acc:VGNC:30095]	1.22205	0.0154354	0.042742
ENSBTAG00000039195	NHS	NHS actin remodeling regulator [Source:VGNC Symbol;Acc:VGNC:32071]	1.31929	0.0156096	0.0431532
ENSBTAG00000014078	IGFBPL1	insulin like growth factor binding protein like 1 [Source:VGNC Symbol;Acc:VGNC:30090]	-8.11094	0.0157448	0.0434675
ENSBTAG00000038921	ENSBTAG00000038921	hemoglobin subunit zeta [Source:NCBI gene;Acc:100138582]	10.9124	0.015924	0.043922
ENSBTAG00000053553	ENSBTAG00000053553		8.773	0.0161685	0.0445155
ENSBTAG00000016784	DNAH7	dynein axonemal heavy chain 7 [Source:VGNC Symbol;Acc:VGNC:50052]	-2.5923	0.0162453	0.0446997
ENSBTAG00000027013	INSM2	INSM transcriptional repressor 2 [Source:NCBI gene;Acc:614156]	-1.07036	0.0163831	0.0450107
ENSBTAG00000049434	ENSBTAG00000049434	monocarboxylate transporter 1 [Source:NCBI gene;Acc:509911]	1.27949	0.0167793	0.0459858
ENSBTAG00000015750	AMN	amnion associated transmembrane protein [Source:VGNC Symbol;Acc:VGNC:25869]	8.96219	0.0168972	0.0462623
ENSBTAG00000008271	MEDAG	mesenteric estrogen dependent adipogenesis [Source:VGNC Symbol;Acc:VGNC:31371]	1.08183	0.0170076	0.0465367
ENSBTAG00000006760	OTX1	orthodenticle homeobox 1 [Source:VGNC Symbol;Acc:VGNC:32502]	-1.69527	0.0174153	0.0475162
ENSBTAG00000025023	ENSBTAG00000025023		12.0387	0.017851	0.0485519
ENSBTAG00000049113	ENSBTAG00000049113		2.91189	0.018149	0.0493108
ENSBTAG00000049473	OPRL1	opioid related nociceptin receptor 1 [Source:NCBI gene;Acc:100296381]	7.82656	0.0183346	0.0497557
ENSBTAG00000004578	LGI3	leucine rich repeat LGI family member 3 [Source:VGNC Symbol;Acc:VGNC:30858]	2.16548	0.0184616	0.0500517
ENSBTAG00000000476	THPO	thrombopoietin [Source:VGNC Symbol;Acc:VGNC:35844]	2.27973	0.0191411	0.0516857
ENSBTAG00000050743	ENSBTAG00000050743		1.54444	0.0191609	0.0517223
ENSBTAG00000000568	CCDC154	coiled-coil domain containing 154 [Source:VGNC Symbol;Acc:VGNC:26859]	8.01221	0.0191672	0.0517293
ENSBTAG00000013036	YDJC	YdjC chitooligosaccharide deacetylase homolog [Source:VGNC Symbol;Acc:VGNC:37019]	-1.44933	0.0191744	0.0517411
ENSBTAG00000053752	ENSBTAG00000053752		8.84168	0.0191906	0.0517557
ENSBTAG00000049467	ENSBTAG00000049467		9.43784	0.0191913	0.0517557
ENSBTAG00000005892	ZAP70	zeta chain of T cell receptor associated protein kinase 70 [Source:VGNC Symbol;Acc:VGNC:37050]	7.32427	0.019269	0.0519345
ENSBTAG00000020190	KREMEN2	kringle containing transmembrane protein 2 [Source:NCBI gene;Acc:618527]	1.25333	0.0194064	0.0522507
ENSBTAG00000047225	BCL2L14	BCL2 like 14 [Source:VGNC Symbol;Acc:VGNC:26448]	1.32677	0.0194522	0.0523585
ENSBTAG00000039935	KCNC3	potassium voltage-gated channel subfamily C member 3 [Source:VGNC Symbol;Acc:VGNC:52201]	1.30154	0.01946	0.0523718
ENSBTAG00000046666	TTC9B	tetratricopeptide repeat domain 9B [Source:VGNC Symbol;Acc:VGNC:36482]	2.75549	0.0194829	0.0524219
ENSBTAG00000017886	CABP7	calcium binding protein 7 [Source:VGNC Symbol;Acc:VGNC:53894]	-10.0434	0.0201089	0.053831
ENSBTAG00000016627	WASF1	WAS protein family member 1 [Source:VGNC Symbol;Acc:VGNC:36865]	9.42284	0.0202947	0.0542485
ENSBTAG00000053645	CYP3A5	cytochrome P450, family 3, subfamily A, polypeptide 5 [Source:NCBI gene;Acc:526682]	-3.12395	0.0204192	0.0545573
ENSBTAG00000045966	GPRIN3	GPRIN family member 3 [Source:VGNC Symbol;Acc:VGNC:29611]	-1.21777	0.0209397	0.0557921
ENSBTAG00000053284	ENSBTAG00000053284		-2.61671	0.0210704	0.0560829
ENSBTAG00000016424	MMP25	matrix metallopeptidase 25 [Source:VGNC Symbol;Acc:VGNC:31527]	1.41371	0.021225	0.0564612
ENSBTAG00000054891	SMIM32	small integral membrane protein 32 [Source:NCBI gene;Acc:112447423]	2.45282	0.021248	0.056506
ENSBTAG00000037634	ENSBTAG00000037634	guanylate binding protein 4 [Source:NCBI gene;Acc:613313]	-1.57595	0.0213677	0.0567826
ENSBTAG00000049613	ENSBTAG00000049613		-10.1488	0.0214249	0.0569181
ENSBTAG00000052297	ENSBTAG00000052297		1.03649	0.021961	0.0582657
ENSBTAG00000010284	ETNPPL	ethanolamine-phosphate phospho-lyase [Source:VGNC Symbol;Acc:VGNC:53712]	-8.29038	0.0221291	0.0586773
ENSBTAG00000039540	ENSBTAG00000039540	solute carrier family 25 (mitochondrial carrier; phosphate carrier), member 3-like [Source:NCBI gene;Acc:616319]	8.3369	0.0221604	0.0587516
ENSBTAG00000014529	GBP4	guanylate binding protein 4 [Source:NCBI gene;Acc:613313]	-2.06022	0.0221854	0.0587966
ENSBTAG00000038600	LRRC15	leucine rich repeat containing 15 [Source:VGNC Symbol;Acc:VGNC:31001]	1.50873	0.0226543	0.0598837
ENSBTAG00000054965	ENSBTAG00000054965		1.32954	0.0226851	0.0599416
ENSBTAG00000032844	GPR85	G protein-coupled receptor 85 [Source:VGNC Symbol;Acc:VGNC:29602]	7.73975	0.0228855	0.0603572
ENSBTAG00000033096	PAG2	pregnancy-associated glycoprotein 2 [Source:NCBI gene;Acc:337897]	10.5954	0.0230986	0.0608663
ENSBTAG00000050809	GIPC3	GIPC PDZ domain containing family member 3 [Source:NCBI gene;Acc:618265]	1.44551	0.0231224	0.0609112
ENSBTAG00000007626	IL2RG	interleukin 2 receptor subunit gamma [Source:VGNC Symbol;Acc:VGNC:30153]	-8.78777	0.0231921	0.0610505
ENSBTAG00000050524	ENSBTAG00000050524		2.00226	0.0232789	0.0611993
ENSBTAG00000051898	FGF7	fibroblast growth factor 7 [Source:NCBI gene;Acc:616885]	-1.65706	0.0235248	0.0617476
ENSBTAG00000015737	KPNA7	karyopherin subunit alpha 7 [Source:VGNC Symbol;Acc:VGNC:30706]	8.40598	0.0246416	0.0643072
ENSBTAG00000013321	ENSBTAG00000013321	transmembrane protein 45A-like [Source:NCBI gene;Acc:529036]	-9.16388	0.0248898	0.0649271
ENSBTAG00000002853	HRC	histidine rich calcium binding protein [Source:VGNC Symbol;Acc:VGNC:29952]	2.59303	0.0251558	0.0655364
ENSBTAG00000014645	CNTN2	contactin 2 [Source:VGNC Symbol;Acc:VGNC:27537]	4.17353	0.0252309	0.0657131
ENSBTAG00000054599	ENSBTAG00000054599		1.51599	0.0253802	0.0660547
ENSBTAG00000007273	TF	transferrin [Source:NCBI gene;Acc:280705]	2.17676	0.0253882	0.0660661
ENSBTAG00000027760	ENSBTAG00000027760		2.46264	0.0255487	0.0664456
ENSBTAG00000006999	RYR1	ryanodine receptor 1 [Source:VGNC Symbol;Acc:VGNC:34233]	1.02774	0.0255734	0.0665004
ENSBTAG00000002772	GAL3ST3	galactose-3-O-sulfotransferase 3 [Source:VGNC Symbol;Acc:VGNC:29215]	8.11704	0.0258881	0.0672322
ENSBTAG00000054648	ENSBTAG00000054648		9.31304	0.0259434	0.0673661
ENSBTAG00000049427	ENSBTAG00000049427		-9.04717	0.0259839	0.0674423
ENSBTAG00000004297	ACOXL	acyl-CoA oxidase like [Source:VGNC Symbol;Acc:VGNC:25555]	-8.61476	0.0260294	0.0675316
ENSBTAG00000015715	SPOCD1	SPOC domain containing 1 [Source:VGNC Symbol;Acc:VGNC:56150]	7.43411	0.0262547	0.0680481
ENSBTAG00000044049	ABHD12B	abhydrolase domain containing 12B [Source:VGNC Symbol;Acc:VGNC:25491]	2.09028	0.0262951	0.0681139
ENSBTAG00000018180	C5H12orf50	chromosome 5 C12orf50 homolog [Source:VGNC Symbol;Acc:VGNC:55852]	-9.79246	0.0267182	0.0690622
ENSBTAG00000000970	ASIC1	acid sensing ion channel subunit 1 [Source:VGNC Symbol;Acc:VGNC:26210]	2.26968	0.0267503	0.0691255
ENSBTAG00000013973	SERPIND1	serpin family D member 1 [Source:VGNC Symbol;Acc:VGNC:34475]	-2.18312	0.0269167	0.0695062
ENSBTAG00000015635	TNFRSF4	TNF receptor superfamily member 4 [Source:VGNC Symbol;Acc:VGNC:36168]	9.45279	0.0269603	0.069599
ENSBTAG00000000220	NEK10	NIMA related kinase 10 [Source:VGNC Symbol;Acc:VGNC:31992]	-1.05011	0.0271832	0.0701645
ENSBTAG00000053712	ENSBTAG00000053712		-1.01318	0.0275613	0.0709873
ENSBTAG00000048837	ENSBTAG00000048837		5.29355	0.0275645	0.0709873
ENSBTAG00000014149	LCN2	lipocalin 2 [Source:VGNC Symbol;Acc:VGNC:30814]	-9.60841	0.0280908	0.0721749
ENSBTAG00000053313	ENSBTAG00000053313		2.98798	0.0281569	0.0723285
ENSBTAG00000048861	ENSBTAG00000048861	family with sequence similarity 151 member A [Source:NCBI gene;Acc:538670]	3.24044	0.0285236	0.0731567
ENSBTAG00000012604	NCMAP	non-compact myelin associated protein [Source:VGNC Symbol;Acc:VGNC:31920]	2.66784	0.0285822	0.0732811
ENSBTAG00000017273	LRRC25	leucine rich repeat containing 25 [Source:VGNC Symbol;Acc:VGNC:31006]	-8.77381	0.0289102	0.0740333
ENSBTAG00000014897	UNC5A	unc-5 netrin receptor A [Source:VGNC Symbol;Acc:VGNC:36670]	1.89522	0.0290717	0.0744155
ENSBTAG00000005017	ZNF169	zinc finger protein 169 [Source:VGNC Symbol;Acc:VGNC:37214]	2.25066	0.0292872	0.0748559
ENSBTAG00000012507	PDZD3	PDZ domain containing 3 [Source:VGNC Symbol;Acc:VGNC:32726]	7.39936	0.0297107	0.0757737
ENSBTAG00000039618	ARL14EPL	ADP ribosylation factor like GTPase 14 effector protein like [Source:NCBI gene;Acc:616348]	1.93089	0.0299395	0.0762927
ENSBTAG00000034918	IFIT2	interferon induced protein with tetratricopeptide repeats 2 [Source:VGNC Symbol;Acc:VGNC:30049]	-1.87096	0.0299542	0.0763196
ENSBTAG00000049517	RF00591		-1.87743	0.0301146	0.0766853
ENSBTAG00000051098	ENSBTAG00000051098		-8.50733	0.0302928	0.0770959
ENSBTAG00000020080	MYBPC2	myosin binding protein C, fast type [Source:VGNC Symbol;Acc:VGNC:57354]	2.23413	0.0303214	0.0771579
ENSBTAG00000000124	DHH	desert hedgehog signaling molecule [Source:VGNC Symbol;Acc:VGNC:28037]	8.25259	0.0304149	0.0773431
ENSBTAG00000019977	PCDH10	protocadherin 10 [Source:VGNC Symbol;Acc:VGNC:50000]	-6.68319	0.0305857	0.0777324
ENSBTAG00000020643	BARX2	BARX homeobox 2 [Source:VGNC Symbol;Acc:VGNC:26424]	3.3209	0.0306305	0.0778354
ENSBTAG00000049941	ENSBTAG00000049941		1.71779	0.0308156	0.078262
ENSBTAG00000022360	SOX5	SRY-box 5 [Source:VGNC Symbol;Acc:VGNC:35149]	-8.22714	0.0308468	0.0783193
ENSBTAG00000042868	RF00272		-1.20432	0.0309216	0.0784874
ENSBTAG00000002796	KLHL3	kelch like family member 3 [Source:VGNC Symbol;Acc:VGNC:30657]	-2.33295	0.0310129	0.0786532
ENSBTAG00000011173	FAM189A2	family with sequence similarity 189 member A2 [Source:VGNC Symbol;Acc:VGNC:54429]	-1.76488	0.0310298	0.0786851
ENSBTAG00000039929	RXFP3	relaxin family peptide receptor 3 [Source:NCBI gene;Acc:539509]	1.71227	0.0313115	0.0792777
ENSBTAG00000019179	TSKS	testis specific serine kinase substrate [Source:VGNC Symbol;Acc:VGNC:36421]	2.51782	0.0313457	0.0793532
ENSBTAG00000008004	NCF2	neutrophil cytosolic factor 2 [Source:VGNC Symbol;Acc:VGNC:31912]	1.04716	0.0313762	0.0794083
ENSBTAG00000013090	NODAL	nodal growth differentiation factor [Source:VGNC Symbol;Acc:VGNC:32152]	-9.15086	0.0316446	0.0799541
ENSBTAG00000000397	CNPY1	canopy FGF signaling regulator 1 [Source:VGNC Symbol;Acc:VGNC:27526]	10.0135	0.0317135	0.0801058
ENSBTAG00000035005	ENSBTAG00000035005		-1.1573	0.0317952	0.0802615
ENSBTAG00000016239	DUOXA2	dual oxidase maturation factor 2 [Source:VGNC Symbol;Acc:VGNC:28244]	-8.35032	0.0319403	0.080589
ENSBTAG00000042180	RF00281		-1.27745	0.0319519	0.080607
ENSBTAG00000016622	TCAIM	T cell activation inhibitor, mitochondrial [Source:VGNC Symbol;Acc:VGNC:35677]	-1.14107	0.0320755	0.0808516
ENSBTAG00000014652	TRPM8	transient receptor potential cation channel subfamily M member 8 [Source:VGNC Symbol;Acc:VGNC:36394]	2.14268	0.0322656	0.0812858
ENSBTAG00000015483	CCR8	C-C motif chemokine receptor 8 [Source:VGNC Symbol;Acc:VGNC:26988]	-1.24324	0.0325516	0.0818927
ENSBTAG00000032869	RNASE10	ribonuclease A family member 10 (inactive) [Source:NCBI gene;Acc:100140137]	1.20239	0.0326071	0.081987
ENSBTAG00000009029	ENSBTAG00000009029	probable low-specificity L-threonine aldolase 2 [Source:NCBI gene;Acc:507443]	1.13644	0.0327531	0.08232
ENSBTAG00000048453	ENSBTAG00000048453		1.19071	0.0333226	0.0835664
ENSBTAG00000020385	ALDH1B1	aldehyde dehydrogenase 1 family member B1 [Source:VGNC Symbol;Acc:VGNC:25810]	1.69537	0.0333368	0.0835903
ENSBTAG00000017405	RORC	RAR related orphan receptor C [Source:VGNC Symbol;Acc:VGNC:34090]	8.03527	0.0339235	0.0849326
ENSBTAG00000052088	ENSBTAG00000052088		1.05088	0.0341715	0.0854946
ENSBTAG00000053889	LAP	lingual antimicrobial peptide [Source:NCBI gene;Acc:403090]	-9.89237	0.0341909	0.0855314
ENSBTAG00000009639	SMPD3	sphingomyelin phosphodiesterase 3 [Source:VGNC Symbol;Acc:VGNC:35031]	1.28177	0.034409	0.0859941
ENSBTAG00000016732	DNAI2	dynein axonemal intermediate chain 2 [Source:VGNC Symbol;Acc:VGNC:28130]	1.40898	0.0344165	0.0860009
ENSBTAG00000049854	ENSBTAG00000049854		-8.88059	0.0346842	0.086551
ENSBTAG00000005999	FSD1	fibronectin type III and SPRY domain containing 1 [Source:VGNC Symbol;Acc:VGNC:29129]	2.92361	0.0348214	0.0868458
ENSBTAG00000020253	SPEM1	spermatid maturation 1 [Source:VGNC Symbol;Acc:VGNC:35203]	1.98569	0.0349899	0.0871822
ENSBTAG00000001609	MAP2K6	mitogen-activated protein kinase kinase 6 [Source:VGNC Symbol;Acc:VGNC:31187]	3.60305	0.0353497	0.0879459
ENSBTAG00000053778	ENSBTAG00000053778		3.75154	0.0354798	0.0882141
ENSBTAG00000010622	TRIM46	tripartite motif containing 46 [Source:VGNC Symbol;Acc:VGNC:36338]	1.02974	0.0357781	0.0888174
ENSBTAG00000010241	UNC5D	unc-5 netrin receptor D [Source:VGNC Symbol;Acc:VGNC:36674]	-7.94218	0.0360611	0.08941
ENSBTAG00000025826	SLC24A1	solute carrier family 24 member 1 [Source:VGNC Symbol;Acc:VGNC:34736]	2.55194	0.0360775	0.089426
ENSBTAG00000050813	ENSBTAG00000050813		3.24499	0.0364603	0.090252
ENSBTAG00000019919	ENSBTAG00000019919		1.15376	0.036626	0.090625
ENSBTAG00000053546	PCDHAC2	protocadherin alpha 13 [Source:NCBI gene;Acc:523226]	-1.77299	0.0366523	0.0906778
ENSBTAG00000055044	ENSBTAG00000055044		-8.51918	0.0375267	0.0926267
ENSBTAG00000005162	STX19	syntaxin 19 [Source:VGNC Symbol;Acc:VGNC:35435]	-1.68999	0.0376887	0.0929761
ENSBTAG00000020793	KCNA4	potassium voltage-gated channel subfamily A member 4 [Source:VGNC Symbol;Acc:VGNC:30424]	-6.70246	0.0377826	0.0931572
ENSBTAG00000050501	ENSBTAG00000050501		9.52209	0.0380081	0.0936496
ENSBTAG00000020264	CCDC181	coiled-coil domain containing 181 [Source:VGNC Symbol;Acc:VGNC:26876]	9.72136	0.0382154	0.0940839
ENSBTAG00000010361	DLL4	delta like canonical Notch ligand 4 [Source:VGNC Symbol;Acc:VGNC:28096]	1.1828	0.0385756	0.0947908
ENSBTAG00000017167	LRAT	lecithin retinol acyltransferase [Source:VGNC Symbol;Acc:VGNC:49555]	1.1134	0.0386648	0.0949973
ENSBTAG00000050874	ENSBTAG00000050874		2.80128	0.0387821	0.0952595
ENSBTAG00000022142	SCGB1C1	secretoglobin family 1C member 1 [Source:NCBI gene;Acc:615894]	9.13108	0.0394581	0.096698
ENSBTAG00000015470	SYPL2	synaptophysin like 2 [Source:VGNC Symbol;Acc:VGNC:54496]	-8.02944	0.0396589	0.0971506
ENSBTAG00000005365	OVCH1	ovochymase 1 [Source:VGNC Symbol;Acc:VGNC:56224]	-1.56336	0.0396869	0.0971931
ENSBTAG00000008797	ARHGEF38	Rho guanine nucleotide exchange factor 38 [Source:NCBI gene;Acc:618404]	3.54615	0.0397715	0.0973682
ENSBTAG00000017948	SPIN4	spindlin family member 4 [Source:VGNC Symbol;Acc:VGNC:35218]	9.65252	0.0398232	0.0974742
ENSBTAG00000054468	ENSBTAG00000054468		2.75972	0.0399379	0.0976892
ENSBTAG00000051189	ENSBTAG00000051189		11.1009	0.0400939	0.0980313
ENSBTAG00000021211	DPT	dermatopontin [Source:VGNC Symbol;Acc:VGNC:28191]	1.11404	0.0403402	0.0985009
ENSBTAG00000011602	RASAL3	RAS protein activator like 3 [Source:VGNC Symbol;Acc:VGNC:33739]	-1.21539	0.0405065	0.0988407
ENSBTAG00000023309	ENSBTAG00000023309	multidrug resistance-associated protein 4-like [Source:NCBI gene;Acc:100337390]	1.22159	0.0409834	0.0999104
ENSBTAG00000050332	ENSBTAG00000050332		2.07088	0.041181	0.100285
ENSBTAG00000013720	KRT86	keratin 86 [Source:NCBI gene;Acc:535232]	-9.74673	0.0412567	0.100456
ENSBTAG00000048525	ENSBTAG00000048525		12.9466	0.0414669	0.100832
ENSBTAG00000007767	TBX15	T-box 15 [Source:VGNC Symbol;Acc:VGNC:55686]	-3.16997	0.0415377	0.100991
ENSBTAG00000048263	LRRC56	leucine rich repeat containing 56 [Source:VGNC Symbol;Acc:VGNC:31023]	8.09933	0.0418299	0.10162
ENSBTAG00000050177	ENSBTAG00000050177		1.18586	0.0425747	0.103112
ENSBTAG00000011959	GPR19	G protein-coupled receptor 19 [Source:VGNC Symbol;Acc:VGNC:29578]	1.92981	0.0430255	0.104051
ENSBTAG00000033367	DDO	D-aspartate oxidase [Source:VGNC Symbol;Acc:VGNC:27951]	1.32808	0.0431946	0.104391
ENSBTAG00000011186	BEST1	bestrophin 1 [Source:VGNC Symbol;Acc:VGNC:26471]	7.39494	0.0433879	0.104802
ENSBTAG00000014705	HES4	hes family bHLH transcription factor 4 [Source:VGNC Symbol;Acc:VGNC:29821]	1.46925	0.0434925	0.104999
ENSBTAG00000009337	PNMA8A	PNMA family member 8A [Source:VGNC Symbol;Acc:VGNC:33085]	-2.3763	0.0435194	0.10505
ENSBTAG00000051760	ENSBTAG00000051760	Rhox homeobox family, member 1-like [Source:NCBI gene;Acc:782892]	2.11068	0.0437564	0.105538
ENSBTAG00000046014	GPR146	G protein-coupled receptor 146 [Source:VGNC Symbol;Acc:VGNC:29555]	-3.56701	0.0440067	0.106085
ENSBTAG00000010796	SPADH1	spermadhesin 1 [Source:NCBI gene;Acc:282373]	-1.19946	0.0440365	0.106143
ENSBTAG00000021742	ZNF568	zinc finger protein 568 [Source:NCBI gene;Acc:613546]	1.35621	0.0440744	0.10622
ENSBTAG00000049936	ENSBTAG00000049936		-9.33281	0.04419	0.106443
ENSBTAG00000014054	CFAP206	cilia and flagella associated protein 206 [Source:VGNC Symbol;Acc:VGNC:53786]	-8.04049	0.0442329	0.106532
ENSBTAG00000037721	ENSBTAG00000037721		1.69201	0.0444378	0.106946
ENSBTAG00000015562	PLBD1	phospholipase B domain containing 1 [Source:VGNC Symbol;Acc:VGNC:32978]	-3.70706	0.0449433	0.107957
ENSBTAG00000019824	ENSBTAG00000019824		11.8671	0.0457038	0.109494
ENSBTAG00000020087	CAMK2A	calcium/calmodulin dependent protein kinase II alpha [Source:VGNC Symbol;Acc:VGNC:26721]	1.18352	0.04586	0.109781
ENSBTAG00000048048	ENSBTAG00000048048		1.56117	0.0459814	0.110028
ENSBTAG00000016794	ENSBTAG00000016794		1.15148	0.046417	0.110896
ENSBTAG00000047947	RF00017		2.78314	0.0466143	0.111323
ENSBTAG00000005647	GPR132	G protein-coupled receptor 132 [Source:VGNC Symbol;Acc:VGNC:29548]	-1.58997	0.0466767	0.111457
ENSBTAG00000054537	ENSBTAG00000054537		-8.86233	0.0467003	0.111499
ENSBTAG00000021326	CCL20	C-C motif chemokine ligand 20 [Source:VGNC Symbol;Acc:VGNC:26947]	-2.28448	0.0474086	0.113071
ENSBTAG00000011487	PLEKHS1	pleckstrin homology domain containing S1 [Source:VGNC Symbol;Acc:VGNC:33027]	1.03999	0.0474268	0.1131
ENSBTAG00000006896	ABCA9	ATP binding cassette subfamily A member 9 [Source:VGNC Symbol;Acc:VGNC:50181]	-6.82927	0.0474657	0.113178
ENSBTAG00000010555	LSMEM1	leucine rich single-pass membrane protein 1 [Source:VGNC Symbol;Acc:VGNC:31061]	-1.19641	0.0474732	0.113181
ENSBTAG00000018673	TRIM17	tripartite motif containing 17 [Source:VGNC Symbol;Acc:VGNC:36317]	1.26064	0.0475701	0.113367
ENSBTAG00000049254	ENSBTAG00000049254		11.6968	0.0477058	0.113631
ENSBTAG00000053672	ENSBTAG00000053672		-1.17381	0.0481623	0.114538
ENSBTAG00000053928	GPR25	G protein-coupled receptor 25 [Source:NCBI gene;Acc:107133259]	-8.80816	0.0482504	0.114703
ENSBTAG00000030338	GJA9	gap junction protein alpha 9 [Source:VGNC Symbol;Acc:VGNC:55195]	2.05516	0.0484559	0.115161
ENSBTAG00000052435	ENSBTAG00000052435		-3.92182	0.0485479	0.115335
ENSBTAG00000015185	MRGPRF	MAS related GPR family member F [Source:VGNC Symbol;Acc:VGNC:31603]	1.20226	0.0490413	0.116416
ENSBTAG00000043202	RF00278	small nucleolar RNA, C/D box 50B [Source:HGNC Symbol;Acc:HGNC:32722]	-1.53324	0.0492344	0.116813
