# Supplementary material for: Effects of hypoxia stress on the milk synthesis in bovine mammary epithelial cells
Source: J Anim Sci Biotechnol. 2025 Mar 7;16:37. doi: 10.1186/s40104-025-01174-0 (PMC11887346; doi:10.1186/s40104-025-01174-0)
Supplement: Supplementary file 11 — Additional file 11: Table S5. GO enrichment results of DEGs in BMEC under 6 h hypoxia vs. normoxia exposure. [file 40104_2025_1174_MOESM11_ESM.xlsx]

## Sheet: Sheet 1
Table S5. GO enrichment results of DEGs in BMEC under 6 h hypoxia vs. normoxia exposure.
GO_ID	GO_Term	S gene number	TS gene number	B gene number	TB gene number	pvalue
GO:0055114	oxidation-reduction process	18	288	592	15183	0.0335543
GO:0001666	response to hypoxia	11	288	78	15183	2.38157e-07
GO:0005506	iron ion binding	10	288	125	15183	0.000134164
GO:0006954	inflammatory response	9	288	138	15183	0.00127382
GO:0008083	growth factor activity	8	288	97	15183	0.000510489
GO:0005179	hormone activity	7	288	40	15183	8.95709e-06
GO:0005125	cytokine activity	7	288	101	15183	0.00309609
GO:0020037	heme binding	7	288	107	15183	0.0042657
GO:0001525	angiogenesis	7	288	127	15183	0.0106403
GO:0043408	regulation of MAPK cascade	4	288	44	15183	0.00948653
GO:0060395	SMAD protein signal transduction	4	288	45	15183	0.0102601
GO:0031418	L-ascorbic acid binding	3	288	17	15183	0.00377098
GO:0010906	regulation of glucose metabolic process	3	288	18	15183	0.00446228
GO:0005344	oxygen carrier activity	2	288	8	15183	0.00930978
GO:0015671	oxygen transport	2	288	8	15183	0.00930978
GO:0071559	response to transforming growth factor beta	2	288	8	15183	0.00930978
GO:1904659	glucose transmembrane transport	2	288	16	15183	0.0361164
GO:0002933	lipid hydroxylation	1	288	1	15183	0.0189686
GO:0071731	response to nitric oxide	1	288	1	15183	0.0189686
GO:0030258	lipid modification	1	288	1	15183	0.0189686
GO:0002009	morphogenesis of an epithelium	2	288	15	15183	0.0319955
GO:0042744	hydrogen peroxide catabolic process	2	288	19	15183	0.0495956
GO:0005615	extracellular space	33	288	710	15183	1.85389e-06
GO:0005576	extracellular region	30	288	604	15183	1.4831e-06
GO:0006355	regulation of transcription, DNA-templated	27	288	1003	15183	0.0418657
GO:0007165	signal transduction	20	288	643	15183	0.0209728
GO:0003700	DNA-binding transcription factor activity	18	288	600	15183	0.0374991
GO:0010469	regulation of signaling receptor activity	15	288	204	15183	8.25182e-06
GO:0043565	sequence-specific DNA binding	15	288	456	15183	0.0277884
GO:0016491	oxidoreductase activity	14	288	417	15183	0.0283281
GO:0030154	cell differentiation	13	288	286	15183	0.00328186
GO:0045892	negative regulation of transcription, DNA-templated	13	288	406	15183	0.0464525
GO:0007186	G protein-coupled receptor signaling pathway	12	288	355	15183	0.0387717
GO:0007275	multicellular organism development	11	288	246	15183	0.00743984
GO:0004930	G protein-coupled receptor activity	11	288	270	15183	0.014251
GO:0031012	extracellular matrix	8	288	179	15183	0.02102
GO:0045766	positive regulation of angiogenesis	7	288	92	15183	0.00182089
GO:0030198	extracellular matrix organization	7	288	108	15183	0.00448928
GO:0046983	protein dimerization activity	7	288	144	15183	0.0200036
GO:0010629	negative regulation of gene expression	7	288	150	15183	0.0243703
GO:0007283	spermatogenesis	7	288	175	15183	0.0495149
GO:0016705	oxidoreductase activity, acting on paired donors, with incorporation or reduction of molecular oxygen	6	288	63	15183	0.00121334
GO:0070374	positive regulation of ERK1 and ERK2 cascade	6	288	115	15183	0.0223101
GO:0014069	postsynaptic density	6	288	125	15183	0.0318795
GO:0071456	cellular response to hypoxia	5	288	52	15183	0.00297548
GO:0005160	transforming growth factor beta receptor binding	4	288	27	15183	0.00157708
GO:0010811	positive regulation of cell-substrate adhesion	4	288	28	15183	0.00181277
GO:0001658	branching involved in ureteric bud morphogenesis	4	288	34	15183	0.00375621
GO:0010862	positive regulation of pathway-restricted SMAD protein phosphorylation	4	288	34	15183	0.00375621
GO:0048468	cell development	4	288	40	15183	0.00677404
GO:0045165	cell fate commitment	4	288	46	15183	0.0110733
GO:0120162	positive regulation of cold-induced thermogenesis	4	288	57	15183	0.0228199
GO:0018401	peptidyl-proline hydroxylation to 4-hydroxy-L-proline	3	288	8	15183	0.000352455
GO:0004745	retinol dehydrogenase activity	3	288	8	15183	0.000352455
GO:0022409	positive regulation of cell-cell adhesion	3	288	10	15183	0.000734245
GO:0033690	positive regulation of osteoblast proliferation	3	288	11	15183	0.000995462
GO:0001516	prostaglandin biosynthetic process	3	288	13	15183	0.00167759
GO:0071549	cellular response to dexamethasone stimulus	3	288	14	15183	0.00210532
GO:0001892	embryonic placenta development	3	288	17	15183	0.00377098
GO:0050873	brown fat cell differentiation	3	288	20	15183	0.00606222
GO:0032870	cellular response to hormone stimulus	3	288	22	15183	0.007964
GO:0006805	xenobiotic metabolic process	3	288	26	15183	0.0127181
GO:0060412	ventricular septum morphogenesis	3	288	29	15183	0.0171459
GO:0030501	positive regulation of bone mineralization	3	288	30	15183	0.0187893
GO:0005778	peroxisomal membrane	3	288	30	15183	0.0187893
GO:0001102	RNA polymerase II activating transcription factor binding	3	288	34	15183	0.0262065
GO:0030317	flagellated sperm motility	3	288	36	15183	0.0304206
GO:0045095	keratin filament	3	288	36	15183	0.0304206
GO:0035914	skeletal muscle cell differentiation	3	288	36	15183	0.0304206
GO:0030593	neutrophil chemotaxis	3	288	39	15183	0.0373676
GO:0043401	steroid hormone mediated signaling pathway	3	288	40	15183	0.0398482
GO:0007218	neuropeptide signaling pathway	3	288	40	15183	0.0398482
GO:0003707	steroid hormone receptor activity	3	288	41	15183	0.0424101
GO:0001938	positive regulation of endothelial cell proliferation	3	288	43	15183	0.0477754
GO:1900164	nodal signaling pathway involved in determination of lateral mesoderm left/right asymmetry	2	288	2	15183	0.000358581
GO:0004974	leukotriene receptor activity	2	288	2	15183	0.000358581
GO:0001632	leukotriene B4 receptor activity	2	288	2	15183	0.000358581
GO:0061737	leukotriene signaling pathway	2	288	3	15183	0.00106223
GO:0031545	peptidyl-proline 4-dioxygenase activity	2	288	3	15183	0.00106223
GO:0004303	estradiol 17-beta-dehydrogenase activity	2	288	4	15183	0.00209783
GO:0042711	maternal behavior	2	288	4	15183	0.00209783
GO:0072606	interleukin-8 secretion	2	288	4	15183	0.00209783
GO:0048385	regulation of retinoic acid receptor signaling pathway	2	288	4	15183	0.00209783
GO:0016776	phosphotransferase activity, phosphate group as acceptor	2	288	4	15183	0.00209783
GO:0071474	cellular hyperosmotic response	2	288	4	15183	0.00209783
GO:0005172	vascular endothelial growth factor receptor binding	2	288	5	15183	0.0034526
GO:0009308	amine metabolic process	2	288	5	15183	0.0034526
GO:0042541	hemoglobin biosynthetic process	2	288	5	15183	0.0034526
GO:0090080	positive regulation of MAPKKK cascade by fibroblast growth factor receptor signaling pathway	2	288	5	15183	0.0034526
GO:0043177	organic acid binding	2	288	6	15183	0.00511415
GO:0005833	hemoglobin complex	2	288	6	15183	0.00511415
GO:0031720	haptoglobin binding	2	288	6	15183	0.00511415
GO:0061156	pulmonary artery morphogenesis	2	288	6	15183	0.00511415
GO:0004966	galanin receptor activity	2	288	6	15183	0.00511415
GO:0031838	haptoglobin-hemoglobin complex	2	288	6	15183	0.00511415
GO:0060754	positive regulation of mast cell chemotaxis	2	288	6	15183	0.00511415
GO:0045741	positive regulation of epidermal growth factor-activated receptor activity	2	288	6	15183	0.00511415
GO:0060136	embryonic process involved in female pregnancy	2	288	7	15183	0.00707045
GO:1990266	neutrophil migration	2	288	7	15183	0.00707045
GO:0006809	nitric oxide biosynthetic process	2	288	7	15183	0.00707045
GO:0032287	peripheral nervous system myelin maintenance	2	288	7	15183	0.00707045
GO:0005614	interstitial matrix	2	288	8	15183	0.00930978
GO:0019229	regulation of vasoconstriction	2	288	8	15183	0.00930978
GO:0005355	glucose transmembrane transporter activity	2	288	9	15183	0.0118208
GO:0010460	positive regulation of heart rate	2	288	9	15183	0.0118208
GO:0001972	retinoic acid binding	2	288	9	15183	0.0118208
GO:0010470	regulation of gastrulation	2	288	9	15183	0.0118208
GO:0045776	negative regulation of blood pressure	2	288	9	15183	0.0118208
GO:0004017	adenylate kinase activity	2	288	10	15183	0.0145924
GO:0060411	cardiac septum morphogenesis	2	288	10	15183	0.0145924
GO:0034113	heterotypic cell-cell adhesion	2	288	10	15183	0.0145924
GO:0038084	vascular endothelial growth factor signaling pathway	2	288	10	15183	0.0145924
GO:0019825	oxygen binding	2	288	10	15183	0.0145924
GO:0019205	nucleobase-containing compound kinase activity	2	288	11	15183	0.017614
GO:0051145	smooth muscle cell differentiation	2	288	11	15183	0.017614
GO:0060317	cardiac epithelial to mesenchymal transition	2	288	11	15183	0.017614
GO:0004089	carbonate dehydratase activity	2	288	11	15183	0.017614
GO:0045987	positive regulation of smooth muscle contraction	2	288	11	15183	0.017614
GO:0060347	heart trabecula formation	2	288	11	15183	0.017614
GO:0033169	histone H3-K9 demethylation	2	288	12	15183	0.020875
GO:0060999	positive regulation of dendritic spine development	2	288	12	15183	0.020875
GO:0009948	anterior/posterior axis specification	2	288	12	15183	0.020875
GO:0001829	trophectodermal cell differentiation	2	288	12	15183	0.020875
GO:0032454	histone demethylase activity (H3-K9 specific)	2	288	12	15183	0.020875
GO:0050930	induction of positive chemotaxis	2	288	12	15183	0.020875
GO:0006958	complement activation, classical pathway	2	288	12	15183	0.020875
GO:0060236	regulation of mitotic spindle organization	2	288	12	15183	0.020875
GO:0036120	cellular response to platelet-derived growth factor stimulus	2	288	13	15183	0.0243655
GO:0048010	vascular endothelial growth factor receptor signaling pathway	2	288	14	15183	0.0280755
GO:0070328	triglyceride homeostasis	2	288	14	15183	0.0280755
GO:0046579	positive regulation of Ras protein signal transduction	2	288	14	15183	0.0280755
GO:0031954	positive regulation of protein autophosphorylation	2	288	14	15183	0.0280755
GO:0050730	regulation of peptidyl-tyrosine phosphorylation	2	288	14	15183	0.0280755
GO:1901216	positive regulation of neuron death	2	288	15	15183	0.0319955
GO:0055008	cardiac muscle tissue morphogenesis	2	288	15	15183	0.0319955
GO:2000179	positive regulation of neural precursor cell proliferation	2	288	15	15183	0.0319955
GO:0044798	nuclear transcription factor complex	2	288	15	15183	0.0319955
GO:0007616	long-term memory	2	288	16	15183	0.0361164
GO:0002042	cell migration involved in sprouting angiogenesis	2	288	16	15183	0.0361164
GO:0007422	peripheral nervous system development	2	288	16	15183	0.0361164
GO:0048593	camera-type eye morphogenesis	2	288	16	15183	0.0361164
GO:0004181	metallocarboxypeptidase activity	2	288	17	15183	0.0404292
GO:0009612	response to mechanical stimulus	2	288	17	15183	0.0404292
GO:0001944	vasculature development	2	288	17	15183	0.0404292
GO:0033137	negative regulation of peptidyl-serine phosphorylation	2	288	18	15183	0.044925
GO:0008643	carbohydrate transport	2	288	18	15183	0.044925
GO:0005104	fibroblast growth factor receptor binding	2	288	19	15183	0.0495956
GO:0061436	establishment of skin barrier	2	288	19	15183	0.0495956
GO:0008528	G protein-coupled peptide receptor activity	2	288	19	15183	0.0495956
GO:2000870	regulation of progesterone secretion	1	288	1	15183	0.0189686
GO:0015079	potassium ion transmembrane transporter activity	1	288	1	15183	0.0189686
GO:0030104	water homeostasis	1	288	1	15183	0.0189686
GO:0021602	cranial nerve morphogenesis	1	288	1	15183	0.0189686
GO:0051042	negative regulation of calcium-independent cell-cell adhesion	1	288	1	15183	0.0189686
GO:0048327	axial mesodermal cell fate specification	1	288	1	15183	0.0189686
GO:0071882	phospholipase C-activating adrenergic receptor signaling pathway	1	288	1	15183	0.0189686
GO:1904394	negative regulation of skeletal muscle acetylcholine-gated channel clustering	1	288	1	15183	0.0189686
GO:0070965	positive regulation of neutrophil mediated killing of fungus	1	288	1	15183	0.0189686
GO:0080132	fatty acid alpha-hydroxylase activity	1	288	1	15183	0.0189686
GO:0038168	epidermal growth factor receptor signaling pathway via I-kappaB kinase/NF-kappaB cascade	1	288	1	15183	0.0189686
GO:0072232	metanephric proximal convoluted tubule segment 2 development	1	288	1	15183	0.0189686
GO:0046483	heterocycle metabolic process	1	288	1	15183	0.0189686
GO:0035046	pronuclear migration	1	288	1	15183	0.0189686
GO:0099568	cytoplasmic region	1	288	1	15183	0.0189686
GO:0070724	BMP receptor complex	1	288	1	15183	0.0189686
GO:0015865	purine nucleotide transport	1	288	1	15183	0.0189686
GO:0060460	left lung morphogenesis	1	288	1	15183	0.0189686
GO:0003947	(N-acetylneuraminyl)-galactosylglucosylceramide N-acetylgalactosaminyltransferase activity	1	288	1	15183	0.0189686
GO:0046878	positive regulation of saliva secretion	1	288	1	15183	0.0189686
GO:0071288	cellular response to mercury ion	1	288	1	15183	0.0189686
GO:0005275	amine transmembrane transporter activity	1	288	1	15183	0.0189686
GO:0019285	glycine betaine biosynthetic process from choline	1	288	1	15183	0.0189686
GO:0015216	purine nucleotide transmembrane transporter activity	1	288	1	15183	0.0189686
GO:0001949	sebaceous gland cell differentiation	1	288	1	15183	0.0189686
GO:0031704	apelin receptor binding	1	288	1	15183	0.0189686
GO:0003421	growth plate cartilage axis specification	1	288	1	15183	0.0189686
GO:0003171	atrioventricular valve development	1	288	1	15183	0.0189686
GO:1903572	positive regulation of protein kinase D signaling	1	288	1	15183	0.0189686
GO:0002085	inhibition of neuroepithelial cell differentiation	1	288	1	15183	0.0189686
GO:0050928	negative regulation of positive chemotaxis	1	288	1	15183	0.0189686
GO:0060183	apelin receptor signaling pathway	1	288	1	15183	0.0189686
GO:0050894	determination of affect	1	288	1	15183	0.0189686
GO:0010092	specification of animal organ identity	1	288	1	15183	0.0189686
GO:0045183	translation factor activity, non-nucleic acid binding	1	288	1	15183	0.0189686
GO:1901383	negative regulation of chorionic trophoblast cell proliferation	1	288	1	15183	0.0189686
GO:0004061	arylformamidase activity	1	288	1	15183	0.0189686
GO:0055111	ingression involved in gastrulation with mouth forming second	1	288	1	15183	0.0189686
GO:0071460	cellular response to cell-matrix adhesion	1	288	1	15183	0.0189686
GO:0051458	corticotropin secretion	1	288	1	15183	0.0189686
GO:0010533	regulation of activation of Janus kinase activity	1	288	1	15183	0.0189686
GO:1905662	negative regulation of telomerase RNA reverse transcriptase activity	1	288	1	15183	0.0189686
GO:0047045	testosterone 17-beta-dehydrogenase (NADP+) activity	1	288	1	15183	0.0189686
GO:0060804	positive regulation of Wnt signaling pathway by BMP signaling pathway	1	288	1	15183	0.0189686
GO:0038025	reelin receptor activity	1	288	1	15183	0.0189686
GO:0008431	vitamin E binding	1	288	1	15183	0.0189686
GO:0070576	vitamin D 24-hydroxylase activity	1	288	1	15183	0.0189686
GO:0070462	plus-end specific microtubule depolymerization	1	288	1	15183	0.0189686
GO:0006706	steroid catabolic process	1	288	1	15183	0.0189686
GO:0045829	negative regulation of isotype switching	1	288	1	15183	0.0189686
GO:0005223	intracellular cGMP-activated cation channel activity	1	288	1	15183	0.0189686
GO:0034354	'de novo' NAD biosynthetic process from tryptophan	1	288	1	15183	0.0189686
GO:0045837	negative regulation of membrane potential	1	288	1	15183	0.0189686
GO:0034678	integrin alpha8-beta1 complex	1	288	1	15183	0.0189686
GO:1903725	regulation of phospholipid metabolic process	1	288	1	15183	0.0189686
GO:0101020	estrogen 16-alpha-hydroxylase activity	1	288	1	15183	0.0189686
GO:0042489	negative regulation of odontogenesis of dentin-containing tooth	1	288	1	15183	0.0189686
GO:0072220	metanephric descending thin limb development	1	288	1	15183	0.0189686
GO:0036304	umbilical cord morphogenesis	1	288	1	15183	0.0189686
GO:0032290	peripheral nervous system myelin formation	1	288	1	15183	0.0189686
GO:0060404	axonemal microtubule depolymerization	1	288	1	15183	0.0189686
GO:0001661	conditioned taste aversion	1	288	1	15183	0.0189686
GO:0004165	dodecenoyl-CoA delta-isomerase activity	1	288	1	15183	0.0189686
GO:0004990	oxytocin receptor activity	1	288	1	15183	0.0189686
GO:1902251	negative regulation of erythrocyte apoptotic process	1	288	1	15183	0.0189686
GO:0010085	polarity specification of proximal/distal axis	1	288	1	15183	0.0189686
GO:1903012	positive regulation of bone development	1	288	1	15183	0.0189686
GO:0099550	trans-synaptic signaling, modulating synaptic transmission	1	288	1	15183	0.0189686
GO:0010721	negative regulation of cell development	1	288	1	15183	0.0189686
GO:0004850	uridine phosphorylase activity	1	288	1	15183	0.0189686
GO:0015168	glycerol transmembrane transporter activity	1	288	1	15183	0.0189686
GO:0042360	vitamin E metabolic process	1	288	1	15183	0.0189686
GO:0090212	negative regulation of establishment of blood-brain barrier	1	288	1	15183	0.0189686
GO:2001037	positive regulation of tongue muscle cell differentiation	1	288	1	15183	0.0189686
GO:0016614	oxidoreductase activity, acting on CH-OH group of donors	1	288	1	15183	0.0189686
GO:0072230	metanephric proximal straight tubule development	1	288	1	15183	0.0189686
GO:0045601	regulation of endothelial cell differentiation	1	288	1	15183	0.0189686
GO:0019060	intracellular transport of viral protein in host cell	1	288	1	15183	0.0189686
GO:0030184	nitric oxide transmembrane transporter activity	1	288	1	15183	0.0189686
GO:0035802	adrenal cortex formation	1	288	1	15183	0.0189686
GO:0014873	response to muscle activity involved in regulation of muscle adaptation	1	288	1	15183	0.0189686
GO:1901329	regulation of odontoblast differentiation	1	288	1	15183	0.0189686
GO:0046293	formaldehyde biosynthetic process	1	288	1	15183	0.0189686
GO:2000424	positive regulation of eosinophil chemotaxis	1	288	1	15183	0.0189686
GO:0090010	transforming growth factor beta receptor signaling pathway involved in primitive streak formation	1	288	1	15183	0.0189686
GO:0046314	phosphocreatine biosynthetic process	1	288	1	15183	0.0189686
GO:1904022	positive regulation of G protein-coupled receptor internalization	1	288	1	15183	0.0189686
GO:0034687	integrin alphaL-beta2 complex	1	288	1	15183	0.0189686
GO:0035795	negative regulation of mitochondrial membrane permeability	1	288	1	15183	0.0189686
GO:0044857	plasma membrane raft organization	1	288	1	15183	0.0189686
GO:0035378	carbon dioxide transmembrane transport	1	288	1	15183	0.0189686
GO:0007530	sex determination	1	288	1	15183	0.0189686
GO:0033505	floor plate morphogenesis	1	288	1	15183	0.0189686
GO:0004938	alpha2-adrenergic receptor activity	1	288	1	15183	0.0189686
GO:0034189	very-low-density lipoprotein particle binding	1	288	1	15183	0.0189686
GO:0003156	regulation of animal organ formation	1	288	1	15183	0.0189686
GO:0046717	acid secretion	1	288	1	15183	0.0189686
GO:0003097	renal water transport	1	288	1	15183	0.0189686
GO:0008812	choline dehydrogenase activity	1	288	1	15183	0.0189686
GO:2000552	negative regulation of T-helper 2 cell cytokine production	1	288	1	15183	0.0189686
GO:0071241	cellular response to inorganic substance	1	288	1	15183	0.0189686
GO:0005252	open rectifier potassium channel activity	1	288	1	15183	0.0189686
GO:0060802	epiblast cell-extraembryonic ectoderm cell signaling involved in anterior/posterior axis specification	1	288	1	15183	0.0189686
GO:0030369	ICAM-3 receptor activity	1	288	1	15183	0.0189686
GO:0045735	nutrient reservoir activity	1	288	1	15183	0.0189686
GO:0071881	adenylate cyclase-inhibiting adrenergic receptor signaling pathway	1	288	1	15183	0.0189686
GO:0085018	maintenance of symbiont-containing vacuole by host	1	288	1	15183	0.0189686
GO:1903403	negative regulation of renal phosphate excretion	1	288	1	15183	0.0189686
GO:0035379	carbon dioxide transmembrane transporter activity	1	288	1	15183	0.0189686
GO:0070741	response to interleukin-6	1	288	2	15183	0.0375786
GO:0004794	L-threonine ammonia-lyase activity	1	288	2	15183	0.0375786
GO:0035624	receptor transactivation	1	288	2	15183	0.0375786
GO:0052593	tryptamine:oxygen oxidoreductase (deaminating) activity	1	288	2	15183	0.0375786
GO:2001258	negative regulation of cation channel activity	1	288	2	15183	0.0375786
GO:0015218	pyrimidine nucleotide transmembrane transporter activity	1	288	2	15183	0.0375786
GO:0001831	trophectodermal cellular morphogenesis	1	288	2	15183	0.0375786
GO:0032795	heterotrimeric G-protein binding	1	288	2	15183	0.0375786
GO:0032127	dense core granule membrane	1	288	2	15183	0.0375786
GO:0070052	collagen V binding	1	288	2	15183	0.0375786
GO:0015695	organic cation transport	1	288	2	15183	0.0375786
GO:0042482	positive regulation of odontogenesis	1	288	2	15183	0.0375786
GO:0016433	rRNA (adenine) methyltransferase activity	1	288	2	15183	0.0375786
GO:0097475	motor neuron migration	1	288	2	15183	0.0375786
GO:0097195	pilomotor reflex	1	288	2	15183	0.0375786
GO:0007290	spermatid nucleus elongation	1	288	2	15183	0.0375786
GO:0098531	ligand-activated transcription factor activity	1	288	2	15183	0.0375786
GO:0031708	endothelin B receptor binding	1	288	2	15183	0.0375786
GO:0001992	regulation of systemic arterial blood pressure by vasopressin	1	288	2	15183	0.0375786
GO:0051097	negative regulation of helicase activity	1	288	2	15183	0.0375786
GO:0032310	prostaglandin secretion	1	288	2	15183	0.0375786
GO:0014015	positive regulation of gliogenesis	1	288	2	15183	0.0375786
GO:0031680	G-protein beta/gamma-subunit complex	1	288	2	15183	0.0375786
GO:0003195	tricuspid valve formation	1	288	2	15183	0.0375786
GO:0038001	paracrine signaling	1	288	2	15183	0.0375786
GO:0072034	renal vesicle induction	1	288	2	15183	0.0375786
GO:2000065	negative regulation of cortisol biosynthetic process	1	288	2	15183	0.0375786
GO:0034447	very-low-density lipoprotein particle clearance	1	288	2	15183	0.0375786
GO:1902532	negative regulation of intracellular signal transduction	1	288	2	15183	0.0375786
GO:0072539	T-helper 17 cell differentiation	1	288	2	15183	0.0375786
GO:0030185	nitric oxide transport	1	288	2	15183	0.0375786
GO:0070563	negative regulation of vitamin D receptor signaling pathway	1	288	2	15183	0.0375786
GO:0016222	procollagen-proline 4-dioxygenase complex	1	288	2	15183	0.0375786
GO:0019958	C-X-C chemokine binding	1	288	2	15183	0.0375786
GO:0032286	central nervous system myelin maintenance	1	288	2	15183	0.0375786
GO:0034617	tetrahydrobiopterin binding	1	288	2	15183	0.0375786
GO:0007600	sensory perception	1	288	2	15183	0.0375786
GO:0020003	symbiont-containing vacuole	1	288	2	15183	0.0375786
GO:0002763	positive regulation of myeloid leukocyte differentiation	1	288	2	15183	0.0375786
GO:0032348	negative regulation of aldosterone biosynthetic process	1	288	2	15183	0.0375786
GO:0060129	thyroid-stimulating hormone-secreting cell differentiation	1	288	2	15183	0.0375786
GO:0003199	endocardial cushion to mesenchymal transition involved in heart valve formation	1	288	2	15183	0.0375786
GO:0035051	cardiocyte differentiation	1	288	2	15183	0.0375786
GO:0031696	alpha-2C adrenergic receptor binding	1	288	2	15183	0.0375786
GO:2001212	regulation of vasculogenesis	1	288	2	15183	0.0375786
GO:0035054	embryonic heart tube anterior/posterior pattern specification	1	288	2	15183	0.0375786
GO:0035377	transepithelial water transport	1	288	2	15183	0.0375786
GO:0052596	phenethylamine:oxygen oxidoreductase (deaminating) activity	1	288	2	15183	0.0375786
GO:0046885	regulation of hormone biosynthetic process	1	288	2	15183	0.0375786
GO:0032984	protein-containing complex disassembly	1	288	2	15183	0.0375786
GO:0006687	glycosphingolipid metabolic process	1	288	2	15183	0.0375786
GO:0048859	formation of anatomical boundary	1	288	2	15183	0.0375786
GO:0060948	cardiac vascular smooth muscle cell development	1	288	2	15183	0.0375786
GO:0072590	N-acetyl-L-aspartate-L-glutamate ligase activity	1	288	2	15183	0.0375786
GO:0048014	Tie signaling pathway	1	288	2	15183	0.0375786
GO:0036123	histone H3-K9 dimethylation	1	288	2	15183	0.0375786
GO:0004740	pyruvate dehydrogenase (acetyl-transferring) kinase activity	1	288	2	15183	0.0375786
GO:0003335	corneocyte development	1	288	2	15183	0.0375786
GO:0044241	lipid digestion	1	288	2	15183	0.0375786
GO:0071357	cellular response to type I interferon	1	288	2	15183	0.0375786
GO:0043512	inhibin A complex	1	288	2	15183	0.0375786
GO:0005105	type 1 fibroblast growth factor receptor binding	1	288	2	15183	0.0375786
GO:0043587	tongue morphogenesis	1	288	2	15183	0.0375786
GO:0008592	regulation of Toll signaling pathway	1	288	2	15183	0.0375786
GO:0004053	arginase activity	1	288	2	15183	0.0375786
GO:0071279	cellular response to cobalt ion	1	288	2	15183	0.0375786
GO:0006569	tryptophan catabolic process	1	288	2	15183	0.0375786
GO:1902951	negative regulation of dendritic spine maintenance	1	288	2	15183	0.0375786
GO:1990519	pyrimidine nucleotide import into mitochondrion	1	288	2	15183	0.0375786
GO:1990144	intrinsic apoptotic signaling pathway in response to hypoxia	1	288	2	15183	0.0375786
GO:0071228	cellular response to tumor cell	1	288	2	15183	0.0375786
GO:0055001	muscle cell development	1	288	2	15183	0.0375786
GO:0052594	aminoacetone:oxygen oxidoreductase(deaminating) activity	1	288	2	15183	0.0375786
GO:0072239	metanephric glomerulus vasculature development	1	288	2	15183	0.0375786
GO:2000297	negative regulation of synapse maturation	1	288	2	15183	0.0375786
GO:0043152	induction of bacterial agglutination	1	288	2	15183	0.0375786
GO:0003130	BMP signaling pathway involved in heart induction	1	288	2	15183	0.0375786
GO:0009166	nucleotide catabolic process	1	288	2	15183	0.0375786
GO:1905664	regulation of calcium ion import across plasma membrane	1	288	2	15183	0.0375786
GO:0006679	glucosylceramide biosynthetic process	1	288	2	15183	0.0375786
GO:0047044	androstan-3-alpha,17-beta-diol dehydrogenase activity	1	288	2	15183	0.0375786
GO:0060128	corticotropin hormone secreting cell differentiation	1	288	2	15183	0.0375786
GO:0005372	water transmembrane transporter activity	1	288	2	15183	0.0375786
GO:0003308	negative regulation of Wnt signaling pathway involved in heart development	1	288	2	15183	0.0375786
GO:0005128	erythropoietin receptor binding	1	288	2	15183	0.0375786
GO:0052595	aliphatic-amine oxidase activity	1	288	2	15183	0.0375786
GO:0046338	phosphatidylethanolamine catabolic process	1	288	2	15183	0.0375786
GO:0038162	erythropoietin-mediated signaling pathway	1	288	2	15183	0.0375786
GO:0019828	aspartic-type endopeptidase inhibitor activity	1	288	2	15183	0.0375786
GO:0097411	hypoxia-inducible factor-1alpha signaling pathway	1	288	2	15183	0.0375786
GO:2000427	positive regulation of apoptotic cell clearance	1	288	2	15183	0.0375786
GO:0004517	nitric-oxide synthase activity	1	288	2	15183	0.0375786
GO:0060137	maternal process involved in parturition	1	288	2	15183	0.0375786
GO:0002448	mast cell mediated immunity	1	288	2	15183	0.0375786
GO:0008401	retinoic acid 4-hydroxylase activity	1	288	2	15183	0.0375786
GO:0034653	retinoic acid catabolic process	1	288	2	15183	0.0375786
GO:0006864	pyrimidine nucleotide transport	1	288	2	15183	0.0375786
GO:0060585	positive regulation of prostaglandin-endoperoxide synthase activity	1	288	2	15183	0.0375786
GO:0043377	negative regulation of CD8-positive, alpha-beta T cell differentiation	1	288	2	15183	0.0375786
GO:1904393	regulation of skeletal muscle acetylcholine-gated channel clustering	1	288	2	15183	0.0375786
GO:0072073	kidney epithelium development	1	288	2	15183	0.0375786
GO:0001555	oocyte growth	1	288	2	15183	0.0375786
GO:0046899	nucleoside triphosphate adenylate kinase activity	1	288	2	15183	0.0375786
GO:0060748	tertiary branching involved in mammary gland duct morphogenesis	1	288	2	15183	0.0375786
GO:0043315	positive regulation of neutrophil degranulation	1	288	2	15183	0.0375786
GO:0005967	mitochondrial pyruvate dehydrogenase complex	1	288	2	15183	0.0375786
GO:0015101	organic cation transmembrane transporter activity	1	288	2	15183	0.0375786
GO:0070236	negative regulation of activation-induced cell death of T cells	1	288	2	15183	0.0375786
GO:0055056	D-glucose transmembrane transporter activity	1	288	2	15183	0.0375786
GO:1900449	regulation of glutamate receptor signaling pathway	1	288	2	15183	0.0375786
GO:0019441	tryptophan catabolic process to kynurenine	1	288	2	15183	0.0375786
GO:0047035	testosterone dehydrogenase (NAD+) activity	1	288	2	15183	0.0375786
GO:0051712	positive regulation of killing of cells of other organism	1	288	2	15183	0.0375786
GO:0072604	interleukin-6 secretion	1	288	2	15183	0.0375786
GO:0070698	type I activin receptor binding	1	288	2	15183	0.0375786
GO:0019547	arginine catabolic process to ornithine	1	288	2	15183	0.0375786
GO:0042369	vitamin D catabolic process	1	288	2	15183	0.0375786
GO:0060221	retinal rod cell differentiation	1	288	2	15183	0.0375786
GO:0070268	cornification	1	288	2	15183	0.0375786
GO:0035470	positive regulation of vascular wound healing	1	288	2	15183	0.0375786
GO:0015793	glycerol transport	1	288	2	15183	0.0375786
GO:0045860	positive regulation of protein kinase activity	3	288	44	15183	0.050577
GO:0000978	RNA polymerase II proximal promoter sequence-specific DNA binding	12	288	371	15183	0.05109
GO:0031334	positive regulation of protein complex assembly	2	288	20	15183	0.0544326
GO:1990837	sequence-specific double-stranded DNA binding	2	288	20	15183	0.0544326
GO:0046835	carbohydrate phosphorylation	2	288	20	15183	0.0544326
GO:0016706	2-oxoglutarate-dependent dioxygenase activity	2	288	20	15183	0.0544326
GO:0042157	lipoprotein metabolic process	2	288	20	15183	0.0544326
GO:0048018	receptor ligand activity	2	288	20	15183	0.0544326
GO:0090200	positive regulation of release of cytochrome c from mitochondria	2	288	20	15183	0.0544326
GO:0060334	regulation of interferon-gamma-mediated signaling pathway	1	288	3	15183	0.0558368
GO:0032232	negative regulation of actin filament bundle assembly	1	288	3	15183	0.0558368
GO:1902936	phosphatidylinositol bisphosphate binding	1	288	3	15183	0.0558368
GO:0047023	androsterone dehydrogenase activity	1	288	3	15183	0.0558368
GO:0031547	brain-derived neurotrophic factor receptor signaling pathway	1	288	3	15183	0.0558368
GO:0072289	metanephric nephron tubule formation	1	288	3	15183	0.0558368
GO:1990166	protein localization to site of double-strand break	1	288	3	15183	0.0558368
GO:0042866	pyruvate biosynthetic process	1	288	3	15183	0.0558368
GO:1990523	bone regeneration	1	288	3	15183	0.0558368
GO:0006703	estrogen biosynthetic process	1	288	3	15183	0.0558368
GO:1902412	regulation of mitotic cytokinesis	1	288	3	15183	0.0558368
GO:0061138	morphogenesis of a branching epithelium	1	288	3	15183	0.0558368
GO:0090184	positive regulation of kidney development	1	288	3	15183	0.0558368
GO:0070295	renal water absorption	1	288	3	15183	0.0558368
GO:0035910	ascending aorta morphogenesis	1	288	3	15183	0.0558368
GO:0060688	regulation of morphogenesis of a branching structure	1	288	3	15183	0.0558368
GO:0061588	calcium activated phospholipid scrambling	1	288	3	15183	0.0558368
GO:0043183	vascular endothelial growth factor receptor 1 binding	1	288	3	15183	0.0558368
GO:0046068	cGMP metabolic process	1	288	3	15183	0.0558368
GO:0072138	mesenchymal cell proliferation involved in ureteric bud development	1	288	3	15183	0.0558368
GO:1905516	positive regulation of fertilization	1	288	3	15183	0.0558368
GO:0060977	coronary vasculature morphogenesis	1	288	3	15183	0.0558368
GO:0070851	growth factor receptor binding	1	288	3	15183	0.0558368
GO:0061590	calcium activated phosphatidylcholine scrambling	1	288	3	15183	0.0558368
GO:0047499	calcium-independent phospholipase A2 activity	1	288	3	15183	0.0558368
GO:0061589	calcium activated phosphatidylserine scrambling	1	288	3	15183	0.0558368
GO:0015670	carbon dioxide transport	1	288	3	15183	0.0558368
GO:0048382	mesendoderm development	1	288	3	15183	0.0558368
GO:0030229	very-low-density lipoprotein particle receptor activity	1	288	3	15183	0.0558368
GO:0001842	neural fold formation	1	288	3	15183	0.0558368
GO:0032364	oxygen homeostasis	1	288	3	15183	0.0558368
GO:0080154	regulation of fertilization	1	288	3	15183	0.0558368
GO:0060633	negative regulation of transcription initiation from RNA polymerase II promoter	1	288	3	15183	0.0558368
GO:2001259	positive regulation of cation channel activity	1	288	3	15183	0.0558368
GO:2000820	negative regulation of transcription from RNA polymerase II promoter involved in smooth muscle cell differentiation	1	288	3	15183	0.0558368
GO:0038091	positive regulation of cell proliferation by VEGF-activated platelet derived growth factor receptor signaling pathway	1	288	3	15183	0.0558368
GO:1900015	regulation of cytokine production involved in inflammatory response	1	288	3	15183	0.0558368
GO:0019471	4-hydroxyproline metabolic process	1	288	3	15183	0.0558368
GO:0042904	9-cis-retinoic acid biosynthetic process	1	288	3	15183	0.0558368
GO:0003300	cardiac muscle hypertrophy	1	288	3	15183	0.0558368
GO:1904925	positive regulation of autophagy of mitochondrion in response to mitochondrial depolarization	1	288	3	15183	0.0558368
GO:0021764	amygdala development	1	288	3	15183	0.0558368
GO:0042509	regulation of tyrosine phosphorylation of STAT protein	1	288	3	15183	0.0558368
GO:0048515	spermatid differentiation	1	288	3	15183	0.0558368
GO:0030947	regulation of vascular endothelial growth factor receptor signaling pathway	1	288	3	15183	0.0558368
GO:0097107	postsynaptic density assembly	1	288	3	15183	0.0558368
GO:0060018	astrocyte fate commitment	1	288	3	15183	0.0558368
GO:0030592	DNA ADP-ribosylation	1	288	3	15183	0.0558368
GO:1900086	positive regulation of peptidyl-tyrosine autophosphorylation	1	288	3	15183	0.0558368
GO:1901164	negative regulation of trophoblast cell migration	1	288	3	15183	0.0558368
GO:0032350	regulation of hormone metabolic process	1	288	3	15183	0.0558368
GO:0014826	vein smooth muscle contraction	1	288	3	15183	0.0558368
GO:0048170	positive regulation of long-term neuronal synaptic plasticity	1	288	3	15183	0.0558368
GO:0010894	negative regulation of steroid biosynthetic process	1	288	3	15183	0.0558368
GO:0003941	L-serine ammonia-lyase activity	1	288	3	15183	0.0558368
GO:0140294	NAD DNA ADP-ribosyltransferase activity	1	288	3	15183	0.0558368
GO:0097440	apical dendrite	1	288	3	15183	0.0558368
GO:0033300	dehydroascorbic acid transmembrane transporter activity	1	288	3	15183	0.0558368
GO:0019211	phosphatase activator activity	1	288	3	15183	0.0558368
GO:0030485	smooth muscle contractile fiber	1	288	3	15183	0.0558368
GO:0071472	cellular response to salt stress	1	288	3	15183	0.0558368
GO:0035610	protein side chain deglutamylation	1	288	3	15183	0.0558368
GO:0065004	protein-DNA complex assembly	1	288	3	15183	0.0558368
GO:0001768	establishment of T cell polarity	1	288	3	15183	0.0558368
GO:0018119	peptidyl-cysteine S-nitrosylation	1	288	3	15183	0.0558368
GO:0070837	dehydroascorbic acid transport	1	288	3	15183	0.0558368
GO:0010510	regulation of acetyl-CoA biosynthetic process from pyruvate	1	288	3	15183	0.0558368
GO:0070330	aromatase activity	1	288	3	15183	0.0558368
GO:0010817	regulation of hormone levels	1	288	3	15183	0.0558368
GO:0035939	microsatellite binding	1	288	3	15183	0.0558368
GO:0005000	vasopressin receptor activity	1	288	3	15183	0.0558368
GO:0061308	cardiac neural crest cell development involved in heart development	1	288	3	15183	0.0558368
GO:0048630	skeletal muscle tissue growth	1	288	3	15183	0.0558368
GO:0008142	oxysterol binding	1	288	3	15183	0.0558368
GO:0043243	positive regulation of protein complex disassembly	1	288	3	15183	0.0558368
GO:0019218	regulation of steroid metabolic process	1	288	3	15183	0.0558368
GO:0046959	habituation	1	288	3	15183	0.0558368
GO:0055062	phosphate ion homeostasis	1	288	3	15183	0.0558368
GO:0060842	arterial endothelial cell differentiation	1	288	3	15183	0.0558368
GO:1902219	negative regulation of intrinsic apoptotic signaling pathway in response to osmotic stress	1	288	3	15183	0.0558368
GO:0071875	adrenergic receptor signaling pathway	1	288	3	15183	0.0558368
GO:0010523	negative regulation of calcium ion transport into cytosol	1	288	3	15183	0.0558368
GO:2000721	positive regulation of transcription from RNA polymerase II promoter involved in smooth muscle cell differentiation	1	288	3	15183	0.0558368
GO:0099576	regulation of protein catabolic process at postsynapse, modulating synaptic transmission	1	288	3	15183	0.0558368
GO:0061591	calcium activated galactosylceramide scrambling	1	288	3	15183	0.0558368
GO:0051024	positive regulation of immunoglobulin secretion	1	288	3	15183	0.0558368
GO:0043657	host cell	1	288	3	15183	0.0558368
GO:0010980	positive regulation of vitamin D 24-hydroxylase activity	1	288	3	15183	0.0558368
GO:0034436	glycoprotein transport	1	288	3	15183	0.0558368
GO:0002693	positive regulation of cellular extravasation	1	288	3	15183	0.0558368
GO:0010966	regulation of phosphate transport	1	288	3	15183	0.0558368
GO:0070175	positive regulation of enamel mineralization	1	288	3	15183	0.0558368
GO:0036315	cellular response to sterol	1	288	3	15183	0.0558368
GO:0034673	inhibin-betaglycan-ActRII complex	1	288	3	15183	0.0558368
GO:0097187	dentinogenesis	1	288	3	15183	0.0558368
GO:0010694	positive regulation of alkaline phosphatase activity	1	288	3	15183	0.0558368
GO:0035630	bone mineralization involved in bone maturation	1	288	3	15183	0.0558368
GO:0008228	opsonization	1	288	3	15183	0.0558368
GO:0050220	prostaglandin-E synthase activity	1	288	3	15183	0.0558368
GO:0033363	secretory granule organization	1	288	3	15183	0.0558368
GO:0016813	hydrolase activity, acting on carbon-nitrogen (but not peptide) bonds, in linear amidines	1	288	3	15183	0.0558368
GO:0045226	extracellular polysaccharide biosynthetic process	1	288	3	15183	0.0558368
GO:0051106	positive regulation of DNA ligation	1	288	3	15183	0.0558368
GO:0015226	carnitine transmembrane transporter activity	1	288	3	15183	0.0558368
GO:0005882	intermediate filament	4	288	76	15183	0.0563026
GO:0046332	SMAD binding	3	288	46	15183	0.0564138
GO:0045669	positive regulation of osteoblast differentiation	3	288	46	15183	0.0564138
GO:0006633	fatty acid biosynthetic process	3	288	46	15183	0.0564138
GO:0051018	protein kinase A binding	2	288	21	15183	0.0594282
GO:2000378	negative regulation of reactive oxygen species metabolic process	2	288	21	15183	0.0594282
GO:0042056	chemoattractant activity	2	288	21	15183	0.0594282
GO:0010575	positive regulation of vascular endothelial growth factor production	2	288	21	15183	0.0594282
GO:0050796	regulation of insulin secretion	2	288	21	15183	0.0594282
GO:0006884	cell volume homeostasis	2	288	21	15183	0.0594282
GO:0032922	circadian regulation of gene expression	3	288	47	15183	0.059447
GO:0016757	transferase activity, transferring glycosyl groups	6	288	146	15183	0.0597464
GO:0000122	negative regulation of transcription by RNA polymerase II	17	288	597	15183	0.0629276
GO:0016712	oxidoreductase activity, acting on paired donors, with incorporation or reduction of molecular oxygen, reduced flavin or flavoprotein as one donor, and incorporation of one atom of oxygen	2	288	22	15183	0.0645746
GO:0051781	positive regulation of cell division	2	288	22	15183	0.0645746
GO:0030511	positive regulation of transforming growth factor beta receptor signaling pathway	2	288	22	15183	0.0645746
GO:0008201	heparin binding	4	288	80	15183	0.0655373
GO:0005901	caveola	3	288	49	15183	0.0657377
GO:0007623	circadian rhythm	3	288	49	15183	0.0657377
GO:0006631	fatty acid metabolic process	4	288	81	15183	0.0679621
GO:0000977	RNA polymerase II regulatory region sequence-specific DNA binding	8	288	228	15183	0.069465
GO:0051291	protein heterooligomerization	2	288	23	15183	0.0698644
GO:0046875	ephrin receptor binding	2	288	23	15183	0.0698644
GO:0001819	positive regulation of cytokine production	2	288	23	15183	0.0698644
GO:0007369	gastrulation	2	288	23	15183	0.0698644
GO:0005623	cell	5	288	117	15183	0.0719691
GO:0001649	osteoblast differentiation	3	288	51	15183	0.0723202
GO:0071895	odontoblast differentiation	1	288	4	15183	0.0737497
GO:0045576	mast cell activation	1	288	4	15183	0.0737497
GO:0045607	regulation of inner ear auditory receptor cell differentiation	1	288	4	15183	0.0737497
GO:0000147	actin cortical patch assembly	1	288	4	15183	0.0737497
GO:2000736	regulation of stem cell differentiation	1	288	4	15183	0.0737497
GO:0060485	mesenchyme development	1	288	4	15183	0.0737497
GO:0051388	positive regulation of neurotrophin TRK receptor signaling pathway	1	288	4	15183	0.0737497
GO:0006565	L-serine catabolic process	1	288	4	15183	0.0737497
GO:0008519	ammonium transmembrane transporter activity	1	288	4	15183	0.0737497
GO:0015696	ammonium transport	1	288	4	15183	0.0737497
GO:0003873	6-phosphofructo-2-kinase activity	1	288	4	15183	0.0737497
GO:0001939	female pronucleus	1	288	4	15183	0.0737497
GO:0072488	ammonium transmembrane transport	1	288	4	15183	0.0737497
GO:0008865	fructokinase activity	1	288	4	15183	0.0737497
GO:0004340	glucokinase activity	1	288	4	15183	0.0737497
GO:0006940	regulation of smooth muscle contraction	1	288	4	15183	0.0737497
GO:0033631	cell-cell adhesion mediated by integrin	1	288	4	15183	0.0737497
GO:0051380	norepinephrine binding	1	288	4	15183	0.0737497
GO:0022612	gland morphogenesis	1	288	4	15183	0.0737497
GO:0003100	regulation of systemic arterial blood pressure by endothelin	1	288	4	15183	0.0737497
GO:0042487	regulation of odontogenesis of dentin-containing tooth	1	288	4	15183	0.0737497
GO:0015879	carnitine transport	1	288	4	15183	0.0737497
GO:0008514	organic anion transmembrane transporter activity	1	288	4	15183	0.0737497
GO:0050927	positive regulation of positive chemotaxis	1	288	4	15183	0.0737497
GO:0072513	positive regulation of secondary heart field cardioblast proliferation	1	288	4	15183	0.0737497
GO:0003150	muscular septum morphogenesis	1	288	4	15183	0.0737497
GO:2000344	positive regulation of acrosome reaction	1	288	4	15183	0.0737497
GO:0043269	regulation of ion transport	1	288	4	15183	0.0737497
GO:0038033	positive regulation of endothelial cell chemotaxis by VEGF-activated vascular endothelial growth factor receptor signaling pathway	1	288	4	15183	0.0737497
GO:0050798	activated T cell proliferation	1	288	4	15183	0.0737497
GO:0033033	negative regulation of myeloid cell apoptotic process	1	288	4	15183	0.0737497
GO:0014031	mesenchymal cell development	1	288	4	15183	0.0737497
GO:0006525	arginine metabolic process	1	288	4	15183	0.0737497
GO:0046920	alpha-(1->3)-fucosyltransferase activity	1	288	4	15183	0.0737497
GO:0030011	maintenance of cell polarity	1	288	4	15183	0.0737497
GO:0045743	positive regulation of fibroblast growth factor receptor signaling pathway	1	288	4	15183	0.0737497
GO:0004022	alcohol dehydrogenase (NAD) activity	1	288	4	15183	0.0737497
GO:0035873	lactate transmembrane transport	1	288	4	15183	0.0737497
GO:0098885	modification of postsynaptic actin cytoskeleton	1	288	4	15183	0.0737497
GO:0035694	mitochondrial protein catabolic process	1	288	4	15183	0.0737497
GO:0060971	embryonic heart tube left/right pattern formation	1	288	4	15183	0.0737497
GO:0090521	glomerular visceral epithelial cell migration	1	288	4	15183	0.0737497
GO:0008063	Toll signaling pathway	1	288	4	15183	0.0737497
GO:0006172	ADP biosynthetic process	1	288	4	15183	0.0737497
GO:0008626	granzyme-mediated apoptotic signaling pathway	1	288	4	15183	0.0737497
GO:0051005	negative regulation of lipoprotein lipase activity	1	288	4	15183	0.0737497
GO:0042756	drinking behavior	1	288	4	15183	0.0737497
GO:0015711	organic anion transport	1	288	4	15183	0.0737497
GO:0006972	hyperosmotic response	1	288	4	15183	0.0737497
GO:0006968	cellular defense response	1	288	4	15183	0.0737497
GO:0017144	drug metabolic process	1	288	4	15183	0.0737497
GO:0050501	hyaluronan synthase activity	1	288	4	15183	0.0737497
GO:0099106	ion channel regulator activity	1	288	4	15183	0.0737497
GO:0046323	glucose import	1	288	4	15183	0.0737497
GO:0001537	N-acetylgalactosamine 4-O-sulfotransferase activity	1	288	4	15183	0.0737497
GO:0014028	notochord formation	1	288	4	15183	0.0737497
GO:0008061	chitin binding	1	288	4	15183	0.0737497
GO:0051573	negative regulation of histone H3-K9 methylation	1	288	4	15183	0.0737497
GO:0060056	mammary gland involution	1	288	4	15183	0.0737497
GO:0009743	response to carbohydrate	1	288	4	15183	0.0737497
GO:0046324	regulation of glucose import	1	288	4	15183	0.0737497
GO:0033227	dsRNA transport	1	288	4	15183	0.0737497
GO:2000020	positive regulation of male gonad development	1	288	4	15183	0.0737497
GO:1902283	negative regulation of primary amine oxidase activity	1	288	4	15183	0.0737497
GO:0004111	creatine kinase activity	1	288	4	15183	0.0737497
GO:0019158	mannokinase activity	1	288	4	15183	0.0737497
GO:0006682	galactosylceramide biosynthetic process	1	288	4	15183	0.0737497
GO:0010922	positive regulation of phosphatase activity	1	288	4	15183	0.0737497
GO:0061179	negative regulation of insulin secretion involved in cellular response to glucose stimulus	1	288	4	15183	0.0737497
GO:0051546	keratinocyte migration	1	288	4	15183	0.0737497
GO:1990416	cellular response to brain-derived neurotrophic factor stimulus	1	288	4	15183	0.0737497
GO:0030160	GKAP/Homer scaffold activity	1	288	4	15183	0.0737497
GO:0003186	tricuspid valve morphogenesis	1	288	4	15183	0.0737497
GO:1901387	positive regulation of voltage-gated calcium channel activity	1	288	4	15183	0.0737497
GO:0044375	regulation of peroxisome size	1	288	4	15183	0.0737497
GO:0000050	urea cycle	1	288	4	15183	0.0737497
GO:0034638	phosphatidylcholine catabolic process	1	288	4	15183	0.0737497
GO:0046903	secretion	1	288	4	15183	0.0737497
GO:0002690	positive regulation of leukocyte chemotaxis	1	288	4	15183	0.0737497
GO:0086004	regulation of cardiac muscle cell contraction	1	288	4	15183	0.0737497
GO:0043372	positive regulation of CD4-positive, alpha-beta T cell differentiation	1	288	4	15183	0.0737497
GO:0010637	negative regulation of mitochondrial fusion	1	288	4	15183	0.0737497
GO:0044206	UMP salvage	1	288	4	15183	0.0737497
GO:0009968	negative regulation of signal transduction	2	288	24	15183	0.0752903
GO:0051085	chaperone cofactor-dependent protein refolding	2	288	24	15183	0.0752903
GO:0035987	endodermal cell differentiation	2	288	24	15183	0.0752903
GO:0045746	negative regulation of Notch signaling pathway	2	288	24	15183	0.0752903
GO:0007338	single fertilization	2	288	24	15183	0.0752903
GO:0046872	metal ion binding	40	288	1677	15183	0.0754563
GO:0050804	modulation of chemical synaptic transmission	3	288	52	15183	0.0757179
GO:0008266	poly(U) RNA binding	2	288	25	15183	0.0808453
GO:0008305	integrin complex	2	288	25	15183	0.0808453
GO:0050918	positive chemotaxis	2	288	25	15183	0.0808453
GO:0098685	Schaffer collateral - CA1 synapse	3	288	54	15183	0.0827201
GO:0005887	integral component of plasma membrane	16	288	577	15183	0.0835819
GO:0001503	ossification	3	288	55	15183	0.0863221
GO:0050767	regulation of neurogenesis	2	288	26	15183	0.0865225
GO:0048813	dendrite morphogenesis	2	288	26	15183	0.0865225
GO:0004601	peroxidase activity	2	288	26	15183	0.0865225
GO:0031090	organelle membrane	2	288	26	15183	0.0865225
GO:0051020	GTPase binding	2	288	26	15183	0.0865225
GO:0045944	positive regulation of transcription by RNA polymerase II	22	288	851	15183	0.0871659
GO:0001227	DNA-binding transcription repressor activity, RNA polymerase II-specific	6	288	162	15183	0.0883958
GO:0007507	heart development	6	288	163	15183	0.0903988
GO:0007263	nitric oxide mediated signal transduction	1	288	5	15183	0.091324
GO:0001574	ganglioside biosynthetic process	1	288	5	15183	0.091324
GO:0019210	kinase inhibitor activity	1	288	5	15183	0.091324
GO:0055015	ventricular cardiac muscle cell development	1	288	5	15183	0.091324
GO:0042448	progesterone metabolic process	1	288	5	15183	0.091324
GO:0002521	leukocyte differentiation	1	288	5	15183	0.091324
GO:0043569	negative regulation of insulin-like growth factor receptor signaling pathway	1	288	5	15183	0.091324
GO:0004331	fructose-2,6-bisphosphate 2-phosphatase activity	1	288	5	15183	0.091324
GO:0042030	ATPase inhibitor activity	1	288	5	15183	0.091324
GO:0034991	nuclear meiotic cohesin complex	1	288	5	15183	0.091324
GO:0042585	germinal vesicle	1	288	5	15183	0.091324
GO:0140007	KICSTOR complex	1	288	5	15183	0.091324
GO:0021902	commitment of neuronal cell to specific neuron type in forebrain	1	288	5	15183	0.091324
GO:0051666	actin cortical patch localization	1	288	5	15183	0.091324
GO:0006527	arginine catabolic process	1	288	5	15183	0.091324
GO:0005031	tumor necrosis factor-activated receptor activity	1	288	5	15183	0.091324
GO:0090207	regulation of triglyceride metabolic process	1	288	5	15183	0.091324
GO:0050774	negative regulation of dendrite morphogenesis	1	288	5	15183	0.091324
GO:0004983	neuropeptide Y receptor activity	1	288	5	15183	0.091324
GO:2001242	regulation of intrinsic apoptotic signaling pathway	1	288	5	15183	0.091324
GO:0060736	prostate gland growth	1	288	5	15183	0.091324
GO:0003015	heart process	1	288	5	15183	0.091324
GO:0010739	positive regulation of protein kinase A signaling	1	288	5	15183	0.091324
GO:0009404	toxin metabolic process	1	288	5	15183	0.091324
GO:0003958	NADPH-hemoprotein reductase activity	1	288	5	15183	0.091324
GO:0018126	protein hydroxylation	1	288	5	15183	0.091324
GO:0050665	hydrogen peroxide biosynthetic process	1	288	5	15183	0.091324
GO:0042753	positive regulation of circadian rhythm	1	288	5	15183	0.091324
GO:0033564	anterior/posterior axon guidance	1	288	5	15183	0.091324
GO:0021930	cerebellar granule cell precursor proliferation	1	288	5	15183	0.091324
GO:0022417	protein maturation by protein folding	1	288	5	15183	0.091324
GO:0060850	regulation of transcription involved in cell fate commitment	1	288	5	15183	0.091324
GO:0004656	procollagen-proline 4-dioxygenase activity	1	288	5	15183	0.091324
GO:0030213	hyaluronan biosynthetic process	1	288	5	15183	0.091324
GO:0015129	lactate transmembrane transporter activity	1	288	5	15183	0.091324
GO:0006029	proteoglycan metabolic process	1	288	5	15183	0.091324
GO:0044070	regulation of anion transport	1	288	5	15183	0.091324
GO:0004530	deoxyribonuclease I activity	1	288	5	15183	0.091324
GO:0008510	sodium:bicarbonate symporter activity	1	288	5	15183	0.091324
GO:0072656	maintenance of protein location in mitochondrion	1	288	5	15183	0.091324
GO:0010764	negative regulation of fibroblast migration	1	288	5	15183	0.091324
GO:2000573	positive regulation of DNA biosynthetic process	1	288	5	15183	0.091324
GO:0061371	determination of heart left/right asymmetry	1	288	5	15183	0.091324
GO:0034618	arginine binding	1	288	5	15183	0.091324
GO:0060336	negative regulation of interferon-gamma-mediated signaling pathway	1	288	5	15183	0.091324
GO:1900113	negative regulation of histone H3-K9 trimethylation	1	288	5	15183	0.091324
GO:0043184	vascular endothelial growth factor receptor 2 binding	1	288	5	15183	0.091324
GO:0070212	protein poly-ADP-ribosylation	1	288	5	15183	0.091324
GO:0090037	positive regulation of protein kinase C signaling	1	288	5	15183	0.091324
GO:0016494	C-X-C chemokine receptor activity	1	288	5	15183	0.091324
GO:0050966	detection of mechanical stimulus involved in sensory perception of pain	1	288	5	15183	0.091324
GO:0070828	heterochromatin organization	1	288	5	15183	0.091324
GO:0051379	epinephrine binding	1	288	5	15183	0.091324
GO:0001542	ovulation from ovarian follicle	1	288	5	15183	0.091324
GO:0043426	MRF binding	1	288	5	15183	0.091324
GO:0120013	intermembrane lipid transfer activity	1	288	5	15183	0.091324
GO:2000726	negative regulation of cardiac muscle cell differentiation	1	288	5	15183	0.091324
GO:0051124	synaptic growth at neuromuscular junction	1	288	5	15183	0.091324
GO:0008131	primary amine oxidase activity	1	288	5	15183	0.091324
GO:0097386	glial cell projection	1	288	5	15183	0.091324
GO:0032783	ELL-EAF complex	1	288	5	15183	0.091324
GO:1901522	positive regulation of transcription from RNA polymerase II promoter involved in cellular response to chemical stimulus	1	288	5	15183	0.091324
GO:0043651	linoleic acid metabolic process	1	288	5	15183	0.091324
GO:0090036	regulation of protein kinase C signaling	1	288	5	15183	0.091324
GO:0035524	proline transmembrane transport	1	288	5	15183	0.091324
GO:0006003	fructose 2,6-bisphosphate metabolic process	1	288	5	15183	0.091324
GO:0042634	regulation of hair cycle	1	288	5	15183	0.091324
GO:0015193	L-proline transmembrane transporter activity	1	288	5	15183	0.091324
GO:0004396	hexokinase activity	1	288	5	15183	0.091324
GO:0030280	structural constituent of epidermis	1	288	5	15183	0.091324
GO:0010831	positive regulation of myotube differentiation	1	288	5	15183	0.091324
GO:0002862	negative regulation of inflammatory response to antigenic stimulus	1	288	5	15183	0.091324
GO:0006567	threonine catabolic process	1	288	5	15183	0.091324
GO:0070700	BMP receptor binding	1	288	5	15183	0.091324
GO:0060349	bone morphogenesis	2	288	27	15183	0.0923155
GO:0001707	mesoderm formation	2	288	27	15183	0.0923155
GO:0030509	BMP signaling pathway	3	288	57	15183	0.0937212
GO:0002040	sprouting angiogenesis	2	288	28	15183	0.0982177
GO:0033613	activating transcription factor binding	2	288	28	15183	0.0982177
GO:0033209	tumor necrosis factor-mediated signaling pathway	2	288	28	15183	0.0982177
GO:0032266	phosphatidylinositol-3-phosphate binding	2	288	28	15183	0.0982177
GO:0060291	long-term synaptic potentiation	2	288	28	15183	0.0982177
GO:0042127	regulation of cell population proliferation	5	288	129	15183	0.0990531
GO:0042177	negative regulation of protein catabolic process	2	288	29	15183	0.104223
GO:0048286	lung alveolus development	2	288	29	15183	0.104223
GO:0000980	RNA polymerase II distal enhancer sequence-specific DNA binding	3	288	60	15183	0.105288
GO:0097084	vascular smooth muscle cell development	1	288	6	15183	0.108566
GO:0048246	macrophage chemotaxis	1	288	6	15183	0.108566
GO:0051180	vitamin transport	1	288	6	15183	0.108566
GO:2000601	positive regulation of Arp2/3 complex-mediated actin nucleation	1	288	6	15183	0.108566
GO:0006308	DNA catabolic process	1	288	6	15183	0.108566
GO:0035360	positive regulation of peroxisome proliferator activated receptor signaling pathway	1	288	6	15183	0.108566
GO:0004536	deoxyribonuclease activity	1	288	6	15183	0.108566
GO:0060252	positive regulation of glial cell proliferation	1	288	6	15183	0.108566
GO:0070168	negative regulation of biomineral tissue development	1	288	6	15183	0.108566
GO:0031284	positive regulation of guanylate cyclase activity	1	288	6	15183	0.108566
GO:0048820	hair follicle maturation	1	288	6	15183	0.108566
GO:0099173	postsynapse organization	1	288	6	15183	0.108566
GO:0017128	phospholipid scramblase activity	1	288	6	15183	0.108566
GO:0015250	water channel activity	1	288	6	15183	0.108566
GO:0021978	telencephalon regionalization	1	288	6	15183	0.108566
GO:0005042	netrin receptor activity	1	288	6	15183	0.108566
GO:0060013	righting reflex	1	288	6	15183	0.108566
GO:0072673	lamellipodium morphogenesis	1	288	6	15183	0.108566
GO:0038026	reelin-mediated signaling pathway	1	288	6	15183	0.108566
GO:1904047	S-adenosyl-L-methionine binding	1	288	6	15183	0.108566
GO:0019373	epoxygenase P450 pathway	1	288	6	15183	0.108566
GO:0060907	positive regulation of macrophage cytokine production	1	288	6	15183	0.108566
GO:1902093	positive regulation of flagellated sperm motility	1	288	6	15183	0.108566
GO:2001028	positive regulation of endothelial cell chemotaxis	1	288	6	15183	0.108566
GO:0060009	Sertoli cell development	1	288	6	15183	0.108566
GO:0043295	glutathione binding	1	288	6	15183	0.108566
GO:0043950	positive regulation of cAMP-mediated signaling	1	288	6	15183	0.108566
GO:0035912	dorsal aorta morphogenesis	1	288	6	15183	0.108566
GO:0048729	tissue morphogenesis	1	288	6	15183	0.108566
GO:0051272	positive regulation of cellular component movement	1	288	6	15183	0.108566
GO:0035252	UDP-xylosyltransferase activity	1	288	6	15183	0.108566
GO:0045777	positive regulation of blood pressure	1	288	6	15183	0.108566
GO:0008392	arachidonic acid epoxygenase activity	1	288	6	15183	0.108566
GO:0043457	regulation of cellular respiration	1	288	6	15183	0.108566
GO:1902667	regulation of axon guidance	1	288	6	15183	0.108566
GO:0046425	regulation of receptor signaling pathway via JAK-STAT	1	288	6	15183	0.108566
GO:0008417	fucosyltransferase activity	1	288	6	15183	0.108566
GO:0038007	netrin-activated signaling pathway	1	288	6	15183	0.108566
GO:1990130	GATOR1 complex	1	288	6	15183	0.108566
GO:0051926	negative regulation of calcium ion transport	1	288	6	15183	0.108566
GO:0042116	macrophage activation	1	288	6	15183	0.108566
GO:0032927	positive regulation of activin receptor signaling pathway	1	288	6	15183	0.108566
GO:1900748	positive regulation of vascular endothelial growth factor signaling pathway	1	288	6	15183	0.108566
GO:0060770	negative regulation of epithelial cell proliferation involved in prostate gland development	1	288	6	15183	0.108566
GO:0050881	musculoskeletal movement	1	288	6	15183	0.108566
GO:0031618	nuclear pericentric heterochromatin	1	288	6	15183	0.108566
GO:0014824	artery smooth muscle contraction	1	288	6	15183	0.108566
GO:0016671	oxidoreductase activity, acting on a sulfur group of donors, disulfide as acceptor	1	288	6	15183	0.108566
GO:0045591	positive regulation of regulatory T cell differentiation	1	288	6	15183	0.108566
GO:0045823	positive regulation of heart contraction	1	288	6	15183	0.108566
GO:0060840	artery development	1	288	6	15183	0.108566
GO:0072655	establishment of protein localization to mitochondrion	1	288	6	15183	0.108566
GO:0072197	ureter morphogenesis	1	288	6	15183	0.108566
GO:0034185	apolipoprotein binding	1	288	6	15183	0.108566
GO:0021517	ventral spinal cord development	1	288	6	15183	0.108566
GO:0046533	negative regulation of photoreceptor cell differentiation	1	288	6	15183	0.108566
GO:0090009	primitive streak formation	1	288	6	15183	0.108566
GO:0042742	defense response to bacterium	3	288	61	15183	0.109262
GO:0005604	basement membrane	3	288	61	15183	0.109262
GO:0072593	reactive oxygen species metabolic process	2	288	30	15183	0.110325
GO:0009636	response to toxic substance	2	288	30	15183	0.110325
GO:0070098	chemokine-mediated signaling pathway	2	288	30	15183	0.110325
GO:0071300	cellular response to retinoic acid	2	288	30	15183	0.110325
GO:0001890	placenta development	2	288	30	15183	0.110325
GO:0006915	apoptotic process	8	288	254	15183	0.111253
GO:0004497	monooxygenase activity	3	288	62	15183	0.113294
GO:0071407	cellular response to organic cyclic compound	2	288	31	15183	0.116519
GO:0004879	nuclear receptor activity	2	288	31	15183	0.116519
GO:0000979	RNA polymerase II core promoter sequence-specific DNA binding	2	288	31	15183	0.116519
GO:0006139	nucleobase-containing compound metabolic process	2	288	31	15183	0.116519
GO:0022857	transmembrane transporter activity	5	288	137	15183	0.119576
GO:0006869	lipid transport	3	288	64	15183	0.121525
GO:1903507	negative regulation of nucleic acid-templated transcription	2	288	32	15183	0.122798
GO:0035176	social behavior	2	288	32	15183	0.122798
GO:0004126	cytidine deaminase activity	1	288	7	15183	0.125482
GO:0030893	meiotic cohesin complex	1	288	7	15183	0.125482
GO:0004300	enoyl-CoA hydratase activity	1	288	7	15183	0.125482
GO:0021702	cerebellar Purkinje cell differentiation	1	288	7	15183	0.125482
GO:0043220	Schmidt-Lanterman incisure	1	288	7	15183	0.125482
GO:0004559	alpha-mannosidase activity	1	288	7	15183	0.125482
GO:0032930	positive regulation of superoxide anion generation	1	288	7	15183	0.125482
GO:0003181	atrioventricular valve morphogenesis	1	288	7	15183	0.125482
GO:1904645	response to amyloid-beta	1	288	7	15183	0.125482
GO:0009972	cytidine deamination	1	288	7	15183	0.125482
GO:0030660	Golgi-associated vesicle membrane	1	288	7	15183	0.125482
GO:0050847	progesterone receptor signaling pathway	1	288	7	15183	0.125482
GO:0002070	epithelial cell maturation	1	288	7	15183	0.125482
GO:0016266	O-glycan processing	1	288	7	15183	0.125482
GO:0035148	tube formation	1	288	7	15183	0.125482
GO:0035767	endothelial cell chemotaxis	1	288	7	15183	0.125482
GO:0005536	glucose binding	1	288	7	15183	0.125482
GO:0090280	positive regulation of calcium ion import	1	288	7	15183	0.125482
GO:0045616	regulation of keratinocyte differentiation	1	288	7	15183	0.125482
GO:0038092	nodal signaling pathway	1	288	7	15183	0.125482
GO:0042573	retinoic acid metabolic process	1	288	7	15183	0.125482
GO:0042446	hormone biosynthetic process	1	288	7	15183	0.125482
GO:0033270	paranode region of axon	1	288	7	15183	0.125482
GO:0016709	oxidoreductase activity, acting on paired donors, with incorporation or reduction of molecular oxygen, NAD(P)H as one donor, and incorporation of one atom of oxygen	1	288	7	15183	0.125482
GO:0030851	granulocyte differentiation	1	288	7	15183	0.125482
GO:0090336	positive regulation of brown fat cell differentiation	1	288	7	15183	0.125482
GO:0042074	cell migration involved in gastrulation	1	288	7	15183	0.125482
GO:0032094	response to food	1	288	7	15183	0.125482
GO:0035265	organ growth	1	288	7	15183	0.125482
GO:0120009	intermembrane lipid transfer	1	288	7	15183	0.125482
GO:0016051	carbohydrate biosynthetic process	1	288	7	15183	0.125482
GO:0008209	androgen metabolic process	1	288	7	15183	0.125482
GO:0071285	cellular response to lithium ion	1	288	7	15183	0.125482
GO:0019725	cellular homeostasis	1	288	7	15183	0.125482
GO:0090129	positive regulation of synapse maturation	1	288	7	15183	0.125482
GO:0046902	regulation of mitochondrial membrane permeability	1	288	7	15183	0.125482
GO:0048387	negative regulation of retinoic acid receptor signaling pathway	1	288	7	15183	0.125482
GO:0043068	positive regulation of programmed cell death	1	288	7	15183	0.125482
GO:0031209	SCAR complex	1	288	7	15183	0.125482
GO:0055123	digestive system development	1	288	7	15183	0.125482
GO:0030643	cellular phosphate ion homeostasis	1	288	7	15183	0.125482
GO:0060039	pericardium development	1	288	7	15183	0.125482
GO:1901385	regulation of voltage-gated calcium channel activity	1	288	7	15183	0.125482
GO:0097345	mitochondrial outer membrane permeabilization	1	288	7	15183	0.125482
GO:0004935	adrenergic receptor activity	1	288	7	15183	0.125482
GO:0042048	olfactory behavior	1	288	7	15183	0.125482
GO:0042308	negative regulation of protein import into nucleus	1	288	7	15183	0.125482
GO:0048672	positive regulation of collateral sprouting	1	288	7	15183	0.125482
GO:1990763	arrestin family protein binding	1	288	7	15183	0.125482
GO:0046033	AMP metabolic process	1	288	7	15183	0.125482
GO:0003094	glomerular filtration	1	288	7	15183	0.125482
GO:0005892	acetylcholine-gated channel complex	1	288	7	15183	0.125482
GO:0042166	acetylcholine binding	1	288	7	15183	0.125482
GO:0043276	anoikis	1	288	7	15183	0.125482
GO:0046982	protein heterodimerization activity	10	288	348	15183	0.126903
GO:0048306	calcium-dependent protein binding	2	288	33	15183	0.129158
GO:0042531	positive regulation of tyrosine phosphorylation of STAT protein	2	288	33	15183	0.129158
GO:0008543	fibroblast growth factor receptor signaling pathway	2	288	33	15183	0.129158
GO:0043406	positive regulation of MAP kinase activity	2	288	33	15183	0.129158
GO:0001942	hair follicle development	2	288	33	15183	0.129158
GO:2001237	negative regulation of extrinsic apoptotic signaling pathway	2	288	33	15183	0.129158
GO:0010718	positive regulation of epithelial to mesenchymal transition	2	288	33	15183	0.129158
GO:0051607	defense response to virus	4	288	104	15183	0.135585
GO:0032760	positive regulation of tumor necrosis factor production	2	288	34	15183	0.135592
GO:0090501	RNA phosphodiester bond hydrolysis	2	288	34	15183	0.135592
GO:0008284	positive regulation of cell population proliferation	9	288	312	15183	0.140226
GO:0042981	regulation of apoptotic process	5	288	145	15183	0.141924
GO:0033147	negative regulation of intracellular estrogen receptor signaling pathway	1	288	8	15183	0.142078
GO:0038202	TORC1 signaling	1	288	8	15183	0.142078
GO:0071933	Arp2/3 complex binding	1	288	8	15183	0.142078
GO:0002115	store-operated calcium entry	1	288	8	15183	0.142078
GO:0015464	acetylcholine receptor activity	1	288	8	15183	0.142078
GO:2000678	negative regulation of transcription regulatory region DNA binding	1	288	8	15183	0.142078
GO:0051156	glucose 6-phosphate metabolic process	1	288	8	15183	0.142078
GO:0006000	fructose metabolic process	1	288	8	15183	0.142078
GO:0030502	negative regulation of bone mineralization	1	288	8	15183	0.142078
GO:0008179	adenylate cyclase binding	1	288	8	15183	0.142078
GO:1900006	positive regulation of dendrite development	1	288	8	15183	0.142078
GO:0003214	cardiac left ventricle morphogenesis	1	288	8	15183	0.142078
GO:0036094	small molecule binding	1	288	8	15183	0.142078
GO:0010944	negative regulation of transcription by competitive promoter binding	1	288	8	15183	0.142078
GO:0036128	CatSper complex	1	288	8	15183	0.142078
GO:2000480	negative regulation of cAMP-dependent protein kinase activity	1	288	8	15183	0.142078
GO:0008154	actin polymerization or depolymerization	1	288	8	15183	0.142078
GO:0014902	myotube differentiation	1	288	8	15183	0.142078
GO:0045471	response to ethanol	1	288	8	15183	0.142078
GO:0035562	negative regulation of chromatin binding	1	288	8	15183	0.142078
GO:0032940	secretion by cell	1	288	8	15183	0.142078
GO:0061617	MICOS complex	1	288	8	15183	0.142078
GO:0043030	regulation of macrophage activation	1	288	8	15183	0.142078
GO:0035067	negative regulation of histone acetylation	1	288	8	15183	0.142078
GO:0043586	tongue development	1	288	8	15183	0.142078
GO:0001945	lymph vessel development	1	288	8	15183	0.142078
GO:0016763	transferase activity, transferring pentosyl groups	1	288	8	15183	0.142078
GO:0060391	positive regulation of SMAD protein signal transduction	1	288	8	15183	0.142078
GO:0010884	positive regulation of lipid storage	1	288	8	15183	0.142078
GO:1903715	regulation of aerobic respiration	1	288	8	15183	0.142078
GO:0044309	neuron spine	1	288	8	15183	0.142078
GO:0010738	regulation of protein kinase A signaling	1	288	8	15183	0.142078
GO:0050710	negative regulation of cytokine secretion	1	288	8	15183	0.142078
GO:0045199	maintenance of epithelial cell apical/basal polarity	1	288	8	15183	0.142078
GO:0046007	negative regulation of activated T cell proliferation	1	288	8	15183	0.142078
GO:0045120	pronucleus	1	288	8	15183	0.142078
GO:0000778	condensed nuclear chromosome kinetochore	1	288	8	15183	0.142078
GO:0006790	sulfur compound metabolic process	1	288	8	15183	0.142078
GO:0043653	mitochondrial fragmentation involved in apoptotic process	1	288	8	15183	0.142078
GO:0060711	labyrinthine layer development	1	288	8	15183	0.142078
GO:0097484	dendrite extension	1	288	8	15183	0.142078
GO:0048016	inositol phosphate-mediated signaling	1	288	8	15183	0.142078
GO:0004862	cAMP-dependent protein kinase inhibitor activity	1	288	8	15183	0.142078
GO:0070544	histone H3-K36 demethylation	1	288	8	15183	0.142078
GO:0050707	regulation of cytokine secretion	1	288	8	15183	0.142078
GO:0001964	startle response	1	288	8	15183	0.142078
GO:0048762	mesenchymal cell differentiation	1	288	8	15183	0.142078
GO:0003208	cardiac ventricle morphogenesis	1	288	8	15183	0.142078
GO:0045475	locomotor rhythm	1	288	8	15183	0.142078
GO:0001162	RNA polymerase II intronic transcription regulatory region sequence-specific DNA binding	1	288	8	15183	0.142078
GO:0030968	endoplasmic reticulum unfolded protein response	2	288	35	15183	0.142097
GO:0008202	steroid metabolic process	2	288	35	15183	0.142097
GO:0070888	E-box binding	2	288	35	15183	0.142097
GO:0034605	cellular response to heat	2	288	36	15183	0.148666
GO:0001889	liver development	2	288	36	15183	0.148666
GO:0000981	DNA-binding transcription factor activity, RNA polymerase II-specific	7	288	232	15183	0.152989
GO:0001947	heart looping	2	288	37	15183	0.155295
GO:0071347	cellular response to interleukin-1	2	288	37	15183	0.155295
GO:0032793	positive regulation of CREB transcription factor activity	1	288	9	15183	0.15836
GO:0016125	sterol metabolic process	1	288	9	15183	0.15836
GO:0043249	erythrocyte maturation	1	288	9	15183	0.15836
GO:0048711	positive regulation of astrocyte differentiation	1	288	9	15183	0.15836
GO:0030325	adrenal gland development	1	288	9	15183	0.15836
GO:0090181	regulation of cholesterol metabolic process	1	288	9	15183	0.15836
GO:0045580	regulation of T cell differentiation	1	288	9	15183	0.15836
GO:0003323	type B pancreatic cell development	1	288	9	15183	0.15836
GO:0005641	nuclear envelope lumen	1	288	9	15183	0.15836
GO:0005452	inorganic anion exchanger activity	1	288	9	15183	0.15836
GO:0003823	antigen binding	1	288	9	15183	0.15836
GO:0019911	structural constituent of myelin sheath	1	288	9	15183	0.15836
GO:0042310	vasoconstriction	1	288	9	15183	0.15836
GO:0000002	mitochondrial genome maintenance	1	288	9	15183	0.15836
GO:0003197	endocardial cushion development	1	288	9	15183	0.15836
GO:0016559	peroxisome fission	1	288	9	15183	0.15836
GO:0071625	vocalization behavior	1	288	9	15183	0.15836
GO:0071280	cellular response to copper ion	1	288	9	15183	0.15836
GO:0140289	protein mono-ADP-ribosylation	1	288	9	15183	0.15836
GO:0043069	negative regulation of programmed cell death	1	288	9	15183	0.15836
GO:0007259	receptor signaling pathway via JAK-STAT	1	288	9	15183	0.15836
GO:0016050	vesicle organization	1	288	9	15183	0.15836
GO:0070986	left/right axis specification	1	288	9	15183	0.15836
GO:1901796	regulation of signal transduction by p53 class mediator	1	288	9	15183	0.15836
GO:0006956	complement activation	1	288	9	15183	0.15836
GO:0051127	positive regulation of actin nucleation	1	288	9	15183	0.15836
GO:0030225	macrophage differentiation	1	288	9	15183	0.15836
GO:0001527	microfibril	1	288	9	15183	0.15836
GO:0035988	chondrocyte proliferation	1	288	9	15183	0.15836
GO:0003184	pulmonary valve morphogenesis	1	288	9	15183	0.15836
GO:0045820	negative regulation of glycolytic process	1	288	9	15183	0.15836
GO:0030166	proteoglycan biosynthetic process	1	288	9	15183	0.15836
GO:0085029	extracellular matrix assembly	1	288	9	15183	0.15836
GO:0001893	maternal placenta development	1	288	9	15183	0.15836
GO:0030949	positive regulation of vascular endothelial growth factor receptor signaling pathway	1	288	9	15183	0.15836
GO:0051567	histone H3-K9 methylation	1	288	9	15183	0.15836
GO:0090303	positive regulation of wound healing	1	288	9	15183	0.15836
GO:0042119	neutrophil activation	1	288	9	15183	0.15836
GO:0070365	hepatocyte differentiation	1	288	9	15183	0.15836
GO:0046974	histone methyltransferase activity (H3-K9 specific)	1	288	9	15183	0.15836
GO:0006833	water transport	1	288	9	15183	0.15836
GO:0022848	acetylcholine-gated cation-selective channel activity	1	288	9	15183	0.15836
GO:0004950	chemokine receptor activity	1	288	9	15183	0.15836
GO:0045670	regulation of osteoclast differentiation	1	288	9	15183	0.15836
GO:0009142	nucleoside triphosphate biosynthetic process	1	288	9	15183	0.15836
GO:0008328	ionotropic glutamate receptor complex	1	288	9	15183	0.15836
GO:0031214	biomineral tissue development	1	288	9	15183	0.15836
GO:0045787	positive regulation of cell cycle	2	288	38	15183	0.16198
GO:0010595	positive regulation of endothelial cell migration	2	288	38	15183	0.16198
GO:0001755	neural crest cell migration	2	288	38	15183	0.16198
GO:0007219	Notch signaling pathway	3	288	74	15183	0.165627
GO:0009617	response to bacterium	3	288	74	15183	0.165627
GO:0005581	collagen trimer	2	288	39	15183	0.168716
GO:0005161	platelet-derived growth factor receptor binding	1	288	10	15183	0.174334
GO:0000346	transcription export complex	1	288	10	15183	0.174334
GO:0099175	regulation of postsynapse organization	1	288	10	15183	0.174334
GO:0007250	activation of NF-kappaB-inducing kinase activity	1	288	10	15183	0.174334
GO:0008278	cohesin complex	1	288	10	15183	0.174334
GO:0050880	regulation of blood vessel size	1	288	10	15183	0.174334
GO:0004653	polypeptide N-acetylgalactosaminyltransferase activity	1	288	10	15183	0.174334
GO:2001034	positive regulation of double-strand break repair via nonhomologous end joining	1	288	10	15183	0.174334
GO:0050832	defense response to fungus	1	288	10	15183	0.174334
GO:0042532	negative regulation of tyrosine phosphorylation of STAT protein	1	288	10	15183	0.174334
GO:0060389	pathway-restricted SMAD protein phosphorylation	1	288	10	15183	0.174334
GO:0005088	Ras guanyl-nucleotide exchange factor activity	1	288	10	15183	0.174334
GO:0055064	chloride ion homeostasis	1	288	10	15183	0.174334
GO:0070213	protein auto-ADP-ribosylation	1	288	10	15183	0.174334
GO:0001886	endothelial cell morphogenesis	1	288	10	15183	0.174334
GO:0021670	lateral ventricle development	1	288	10	15183	0.174334
GO:0045907	positive regulation of vasoconstriction	1	288	10	15183	0.174334
GO:0010804	negative regulation of tumor necrosis factor-mediated signaling pathway	1	288	10	15183	0.174334
GO:0031996	thioesterase binding	1	288	10	15183	0.174334
GO:0030259	lipid glycosylation	1	288	10	15183	0.174334
GO:0048513	animal organ development	1	288	10	15183	0.174334
GO:2001256	regulation of store-operated calcium entry	1	288	10	15183	0.174334
GO:0001659	temperature homeostasis	1	288	10	15183	0.174334
GO:0001223	transcription coactivator binding	1	288	10	15183	0.174334
GO:0005751	mitochondrial respiratory chain complex IV	1	288	10	15183	0.174334
GO:0036065	fucosylation	1	288	10	15183	0.174334
GO:0050872	white fat cell differentiation	1	288	10	15183	0.174334
GO:0001222	transcription corepressor binding	1	288	10	15183	0.174334
GO:0001841	neural tube formation	1	288	10	15183	0.174334
GO:0051968	positive regulation of synaptic transmission, glutamatergic	1	288	10	15183	0.174334
GO:0048038	quinone binding	1	288	10	15183	0.174334
GO:0010314	phosphatidylinositol-5-phosphate binding	1	288	10	15183	0.174334
GO:0030595	leukocyte chemotaxis	1	288	10	15183	0.174334
GO:0010181	FMN binding	1	288	10	15183	0.174334
GO:0030948	negative regulation of vascular endothelial growth factor receptor signaling pathway	1	288	10	15183	0.174334
GO:0016580	Sin3 complex	1	288	10	15183	0.174334
GO:0030159	receptor signaling complex adaptor activity	1	288	10	15183	0.174334
GO:0001709	cell fate determination	1	288	10	15183	0.174334
GO:0050995	negative regulation of lipid catabolic process	1	288	10	15183	0.174334
GO:0048011	neurotrophin TRK receptor signaling pathway	1	288	10	15183	0.174334
GO:0035094	response to nicotine	1	288	10	15183	0.174334
GO:0003215	cardiac right ventricle morphogenesis	1	288	10	15183	0.174334
GO:0007288	sperm axoneme assembly	1	288	10	15183	0.174334
GO:0035418	protein localization to synapse	1	288	10	15183	0.174334
GO:1901222	regulation of NIK/NF-kappaB signaling	1	288	10	15183	0.174334
GO:1901214	regulation of neuron death	1	288	10	15183	0.174334
GO:0045211	postsynaptic membrane	3	288	76	15183	0.174957
GO:0034644	cellular response to UV	2	288	40	15183	0.175498
GO:0071260	cellular response to mechanical stimulus	2	288	40	15183	0.175498
GO:0030971	receptor tyrosine kinase binding	2	288	42	15183	0.189187
GO:0031072	heat shock protein binding	2	288	42	15183	0.189187
GO:0031110	regulation of microtubule polymerization or depolymerization	1	288	11	15183	0.190006
GO:0010801	negative regulation of peptidyl-threonine phosphorylation	1	288	11	15183	0.190006
GO:0033173	calcineurin-NFAT signaling cascade	1	288	11	15183	0.190006
GO:0039706	co-receptor binding	1	288	11	15183	0.190006
GO:0042832	defense response to protozoan	1	288	11	15183	0.190006
GO:0030950	establishment or maintenance of actin cytoskeleton polarity	1	288	11	15183	0.190006
GO:0016973	poly(A)+ mRNA export from nucleus	1	288	11	15183	0.190006
GO:0010812	negative regulation of cell-substrate adhesion	1	288	11	15183	0.190006
GO:0040015	negative regulation of multicellular organism growth	1	288	11	15183	0.190006
GO:0099060	integral component of postsynaptic specialization membrane	1	288	11	15183	0.190006
GO:0097202	activation of cysteine-type endopeptidase activity	1	288	11	15183	0.190006
GO:0003756	protein disulfide isomerase activity	1	288	11	15183	0.190006
GO:0048484	enteric nervous system development	1	288	11	15183	0.190006
GO:0033120	positive regulation of RNA splicing	1	288	11	15183	0.190006
GO:0005159	insulin-like growth factor receptor binding	1	288	11	15183	0.190006
GO:0000737	DNA catabolic process, endonucleolytic	1	288	11	15183	0.190006
GO:0031527	filopodium membrane	1	288	11	15183	0.190006
GO:0010832	negative regulation of myotube differentiation	1	288	11	15183	0.190006
GO:0032452	histone demethylase activity	1	288	11	15183	0.190006
GO:0060413	atrial septum morphogenesis	1	288	11	15183	0.190006
GO:0010667	negative regulation of cardiac muscle cell apoptotic process	1	288	11	15183	0.190006
GO:2000036	regulation of stem cell population maintenance	1	288	11	15183	0.190006
GO:0015026	coreceptor activity	1	288	11	15183	0.190006
GO:0048156	tau protein binding	1	288	11	15183	0.190006
GO:0034975	protein folding in endoplasmic reticulum	1	288	11	15183	0.190006
GO:1990782	protein tyrosine kinase binding	1	288	11	15183	0.190006
GO:0030479	actin cortical patch	1	288	11	15183	0.190006
GO:0050673	epithelial cell proliferation	1	288	11	15183	0.190006
GO:2000649	regulation of sodium ion transmembrane transporter activity	1	288	11	15183	0.190006
GO:0045667	regulation of osteoblast differentiation	1	288	11	15183	0.190006
GO:0007271	synaptic transmission, cholinergic	1	288	11	15183	0.190006
GO:0046426	negative regulation of receptor signaling pathway via JAK-STAT	1	288	11	15183	0.190006
GO:0002089	lens morphogenesis in camera-type eye	1	288	11	15183	0.190006
GO:0048646	anatomical structure formation involved in morphogenesis	1	288	11	15183	0.190006
GO:0001502	cartilage condensation	1	288	11	15183	0.190006
GO:0046039	GTP metabolic process	1	288	11	15183	0.190006
GO:0005496	steroid binding	1	288	11	15183	0.190006
GO:0003151	outflow tract morphogenesis	2	288	43	15183	0.196085
GO:0008630	intrinsic apoptotic signaling pathway in response to DNA damage	2	288	43	15183	0.196085
GO:0032147	activation of protein kinase activity	3	288	81	15183	0.198885
GO:0017053	transcriptional repressor complex	2	288	44	15183	0.203014
GO:0044548	S100 protein binding	1	288	12	15183	0.205382
GO:0042407	cristae formation	1	288	12	15183	0.205382
GO:0033673	negative regulation of kinase activity	1	288	12	15183	0.205382
GO:0016572	histone phosphorylation	1	288	12	15183	0.205382
GO:0005740	mitochondrial envelope	1	288	12	15183	0.205382
GO:0000800	lateral element	1	288	12	15183	0.205382
GO:0031167	rRNA methylation	1	288	12	15183	0.205382
GO:0042692	muscle cell differentiation	1	288	12	15183	0.205382
GO:0050678	regulation of epithelial cell proliferation	1	288	12	15183	0.205382
GO:0046935	1-phosphatidylinositol-3-kinase regulator activity	1	288	12	15183	0.205382
GO:0019369	arachidonic acid metabolic process	1	288	12	15183	0.205382
GO:0000780	condensed nuclear chromosome, centromeric region	1	288	12	15183	0.205382
GO:0048384	retinoic acid receptor signaling pathway	1	288	12	15183	0.205382
GO:0048546	digestive tract morphogenesis	1	288	12	15183	0.205382
GO:0043171	peptide catabolic process	1	288	12	15183	0.205382
GO:0035050	embryonic heart tube development	1	288	12	15183	0.205382
GO:0001673	male germ cell nucleus	1	288	12	15183	0.205382
GO:0030521	androgen receptor signaling pathway	1	288	12	15183	0.205382
GO:0008028	monocarboxylic acid transmembrane transporter activity	1	288	12	15183	0.205382
GO:0008631	intrinsic apoptotic signaling pathway in response to oxidative stress	1	288	12	15183	0.205382
GO:0004115	3',5'-cyclic-AMP phosphodiesterase activity	1	288	12	15183	0.205382
GO:1901223	negative regulation of NIK/NF-kappaB signaling	1	288	12	15183	0.205382
GO:0016772	transferase activity, transferring phosphorus-containing groups	1	288	12	15183	0.205382
GO:0009888	tissue development	1	288	12	15183	0.205382
GO:0042574	retinal metabolic process	1	288	12	15183	0.205382
GO:0032148	activation of protein kinase B activity	1	288	12	15183	0.205382
GO:0045778	positive regulation of ossification	1	288	12	15183	0.205382
GO:2000463	positive regulation of excitatory postsynaptic potential	1	288	12	15183	0.205382
GO:1902894	negative regulation of pri-miRNA transcription by RNA polymerase II	1	288	12	15183	0.205382
GO:0032434	regulation of proteasomal ubiquitin-dependent protein catabolic process	1	288	12	15183	0.205382
GO:0097194	execution phase of apoptosis	1	288	12	15183	0.205382
GO:0090051	negative regulation of cell migration involved in sprouting angiogenesis	1	288	12	15183	0.205382
GO:0008306	associative learning	1	288	12	15183	0.205382
GO:0090102	cochlea development	1	288	12	15183	0.205382
GO:0072520	seminiferous tubule development	1	288	12	15183	0.205382
GO:0045197	establishment or maintenance of epithelial cell apical/basal polarity	1	288	12	15183	0.205382
GO:0071222	cellular response to lipopolysaccharide	3	288	83	15183	0.208669
GO:0001756	somitogenesis	2	288	45	15183	0.20997
GO:0005267	potassium channel activity	2	288	45	15183	0.20997
GO:0071230	cellular response to amino acid stimulus	2	288	45	15183	0.20997
GO:0043524	negative regulation of neuron apoptotic process	3	288	84	15183	0.2136
GO:0001570	vasculogenesis	2	288	46	15183	0.21695
GO:0019827	stem cell population maintenance	2	288	46	15183	0.21695
GO:0071944	cell periphery	2	288	46	15183	0.21695
GO:0005178	integrin binding	3	288	85	15183	0.218557
GO:0022841	potassium ion leak channel activity	1	288	13	15183	0.220467
GO:0019934	cGMP-mediated signaling	1	288	13	15183	0.220467
GO:0008589	regulation of smoothened signaling pathway	1	288	13	15183	0.220467
GO:0015718	monocarboxylic acid transport	1	288	13	15183	0.220467
GO:0001556	oocyte maturation	1	288	13	15183	0.220467
GO:2000311	regulation of AMPA receptor activity	1	288	13	15183	0.220467
GO:0014898	cardiac muscle hypertrophy in response to stress	1	288	13	15183	0.220467
GO:0060997	dendritic spine morphogenesis	1	288	13	15183	0.220467
GO:0060766	negative regulation of androgen receptor signaling pathway	1	288	13	15183	0.220467
GO:0007565	female pregnancy	1	288	13	15183	0.220467
GO:0030224	monocyte differentiation	1	288	13	15183	0.220467
GO:0030902	hindbrain development	1	288	13	15183	0.220467
GO:1990404	protein ADP-ribosylase activity	1	288	13	15183	0.220467
GO:0048240	sperm capacitation	1	288	13	15183	0.220467
GO:0060076	excitatory synapse	1	288	13	15183	0.220467
GO:0051044	positive regulation of membrane protein ectodomain proteolysis	1	288	13	15183	0.220467
GO:0046940	nucleoside monophosphate phosphorylation	1	288	13	15183	0.220467
GO:0051482	positive regulation of cytosolic calcium ion concentration involved in phospholipase C-activating G protein-coupled signaling pathway	1	288	13	15183	0.220467
GO:0030322	stabilization of membrane potential	1	288	13	15183	0.220467
GO:0043537	negative regulation of blood vessel endothelial cell migration	1	288	13	15183	0.220467
GO:0005978	glycogen biosynthetic process	1	288	13	15183	0.220467
GO:0048598	embryonic morphogenesis	1	288	13	15183	0.220467
GO:0001678	cellular glucose homeostasis	1	288	13	15183	0.220467
GO:0030330	DNA damage response, signal transduction by p53 class mediator	1	288	13	15183	0.220467
GO:0071404	cellular response to low-density lipoprotein particle stimulus	1	288	13	15183	0.220467
GO:0061036	positive regulation of cartilage development	1	288	13	15183	0.220467
GO:0007130	synaptonemal complex assembly	1	288	13	15183	0.220467
GO:0048821	erythrocyte development	1	288	13	15183	0.220467
GO:0003222	ventricular trabecula myocardium morphogenesis	1	288	13	15183	0.220467
GO:0090141	positive regulation of mitochondrial fission	1	288	13	15183	0.220467
GO:0007019	microtubule depolymerization	1	288	13	15183	0.220467
GO:0003203	endocardial cushion morphogenesis	1	288	13	15183	0.220467
GO:0031234	extrinsic component of cytoplasmic side of plasma membrane	2	288	47	15183	0.22395
GO:0005518	collagen binding	2	288	47	15183	0.22395
GO:0001568	blood vessel development	2	288	47	15183	0.22395
GO:0005741	mitochondrial outer membrane	3	288	87	15183	0.22854
GO:0005777	peroxisome	3	288	88	15183	0.233564
GO:0048596	embryonic camera-type eye morphogenesis	1	288	14	15183	0.235266
GO:0071360	cellular response to exogenous dsRNA	1	288	14	15183	0.235266
GO:0031641	regulation of myelination	1	288	14	15183	0.235266
GO:0005539	glycosaminoglycan binding	1	288	14	15183	0.235266
GO:0019956	chemokine binding	1	288	14	15183	0.235266
GO:0008509	anion transmembrane transporter activity	1	288	14	15183	0.235266
GO:0071565	nBAF complex	1	288	14	15183	0.235266
GO:1904262	negative regulation of TORC1 signaling	1	288	14	15183	0.235266
GO:0090190	positive regulation of branching involved in ureteric bud morphogenesis	1	288	14	15183	0.235266
GO:0009451	RNA modification	1	288	14	15183	0.235266
GO:0042623	ATPase activity, coupled	1	288	14	15183	0.235266
GO:0097320	plasma membrane tubulation	1	288	14	15183	0.235266
GO:0030048	actin filament-based movement	1	288	14	15183	0.235266
GO:0045333	cellular respiration	1	288	14	15183	0.235266
GO:0007141	male meiosis I	1	288	14	15183	0.235266
GO:0002092	positive regulation of receptor internalization	1	288	14	15183	0.235266
GO:0072358	cardiovascular system development	1	288	14	15183	0.235266
GO:0042738	exogenous drug catabolic process	1	288	14	15183	0.235266
GO:0046697	decidualization	1	288	14	15183	0.235266
GO:0043551	regulation of phosphatidylinositol 3-kinase activity	1	288	14	15183	0.235266
GO:0016758	transferase activity, transferring hexosyl groups	1	288	14	15183	0.235266
GO:0006820	anion transport	1	288	14	15183	0.235266
GO:0009982	pseudouridine synthase activity	1	288	14	15183	0.235266
GO:0019957	C-C chemokine binding	1	288	14	15183	0.235266
GO:0099055	integral component of postsynaptic membrane	1	288	14	15183	0.235266
GO:0097228	sperm principal piece	1	288	14	15183	0.235266
GO:0030517	negative regulation of axon extension	1	288	14	15183	0.235266
GO:0006693	prostaglandin metabolic process	1	288	14	15183	0.235266
GO:0042813	Wnt-activated receptor activity	1	288	14	15183	0.235266
GO:0008395	steroid hydroxylase activity	1	288	14	15183	0.235266
GO:0006082	organic acid metabolic process	1	288	14	15183	0.235266
GO:0015267	channel activity	1	288	14	15183	0.235266
GO:0010596	negative regulation of endothelial cell migration	1	288	14	15183	0.235266
GO:0016493	C-C chemokine receptor activity	1	288	14	15183	0.235266
GO:1904646	cellular response to amyloid-beta	1	288	14	15183	0.235266
GO:0015631	tubulin binding	2	288	49	15183	0.237998
GO:0019722	calcium-mediated signaling	2	288	50	15183	0.24504
GO:0005229	intracellular calcium activated chloride channel activity	1	288	15	15183	0.249785
GO:0051493	regulation of cytoskeleton organization	1	288	15	15183	0.249785
GO:0009880	embryonic pattern specification	1	288	15	15183	0.249785
GO:0010821	regulation of mitochondrion organization	1	288	15	15183	0.249785
GO:0051787	misfolded protein binding	1	288	15	15183	0.249785
GO:0006801	superoxide metabolic process	1	288	15	15183	0.249785
GO:0008610	lipid biosynthetic process	1	288	15	15183	0.249785
GO:0090023	positive regulation of neutrophil chemotaxis	1	288	15	15183	0.249785
GO:0046849	bone remodeling	1	288	15	15183	0.249785
GO:0016702	oxidoreductase activity, acting on single donors with incorporation of molecular oxygen, incorporation of two atoms of oxygen	1	288	15	15183	0.249785
GO:0007405	neuroblast proliferation	1	288	15	15183	0.249785
GO:0060045	positive regulation of cardiac muscle cell proliferation	1	288	15	15183	0.249785
GO:0050482	arachidonic acid secretion	1	288	15	15183	0.249785
GO:0035025	positive regulation of Rho protein signal transduction	1	288	15	15183	0.249785
GO:0045598	regulation of fat cell differentiation	1	288	15	15183	0.249785
GO:0009725	response to hormone	1	288	15	15183	0.249785
GO:0030522	intracellular receptor signaling pathway	1	288	15	15183	0.249785
GO:0008289	lipid binding	4	288	134	15183	0.249974
GO:0007204	positive regulation of cytosolic calcium ion concentration	2	288	51	15183	0.25209
GO:0008584	male gonad development	2	288	51	15183	0.25209
GO:0007368	determination of left/right symmetry	2	288	52	15183	0.259145
GO:0030141	secretory granule	2	288	52	15183	0.259145
GO:0006629	lipid metabolic process	6	288	227	15183	0.26229
GO:0045773	positive regulation of axon extension	1	288	16	15183	0.26403
GO:0051491	positive regulation of filopodium assembly	1	288	16	15183	0.26403
GO:0071889	14-3-3 protein binding	1	288	16	15183	0.26403
GO:0007159	leukocyte cell-cell adhesion	1	288	16	15183	0.26403
GO:0001702	gastrulation with mouth forming second	1	288	16	15183	0.26403
GO:0043113	receptor clustering	1	288	16	15183	0.26403
GO:2000352	negative regulation of endothelial cell apoptotic process	1	288	16	15183	0.26403
GO:0001158	enhancer sequence-specific DNA binding	1	288	16	15183	0.26403
GO:0017080	sodium channel regulator activity	1	288	16	15183	0.26403
GO:0008373	sialyltransferase activity	1	288	16	15183	0.26403
GO:0016601	Rac protein signal transduction	1	288	16	15183	0.26403
GO:0005102	signaling receptor binding	6	288	228	15183	0.265495
GO:0007417	central nervous system development	2	288	53	15183	0.266202
GO:0070062	extracellular exosome	2	288	53	15183	0.266202
GO:0098869	cellular oxidant detoxification	2	288	53	15183	0.266202
GO:0043433	negative regulation of DNA-binding transcription factor activity	2	288	54	15183	0.273259
GO:0000187	activation of MAPK activity	2	288	54	15183	0.273259
GO:0005975	carbohydrate metabolic process	4	288	140	15183	0.275036
GO:0005198	structural molecule activity	4	288	140	15183	0.275036
GO:0071157	negative regulation of cell cycle arrest	1	288	17	15183	0.278005
GO:0021537	telencephalon development	1	288	17	15183	0.278005
GO:0046676	negative regulation of insulin secretion	1	288	17	15183	0.278005
GO:0044183	protein folding chaperone	1	288	17	15183	0.278005
GO:1904315	transmitter-gated ion channel activity involved in regulation of postsynaptic membrane potential	1	288	17	15183	0.278005
GO:0033627	cell adhesion mediated by integrin	1	288	17	15183	0.278005
GO:0006165	nucleoside diphosphate phosphorylation	1	288	17	15183	0.278005
GO:0008484	sulfuric ester hydrolase activity	1	288	17	15183	0.278005
GO:0007062	sister chromatid cohesion	1	288	17	15183	0.278005
GO:0035255	ionotropic glutamate receptor binding	1	288	17	15183	0.278005
GO:0044853	plasma membrane raft	1	288	17	15183	0.278005
GO:0004180	carboxypeptidase activity	1	288	17	15183	0.278005
GO:0007274	neuromuscular synaptic transmission	1	288	17	15183	0.278005
GO:0031307	integral component of mitochondrial outer membrane	1	288	17	15183	0.278005
GO:0005779	integral component of peroxisomal membrane	1	288	17	15183	0.278005
GO:0008637	apoptotic mitochondrial changes	1	288	17	15183	0.278005
GO:0015701	bicarbonate transport	1	288	17	15183	0.278005
GO:0001522	pseudouridine synthesis	1	288	17	15183	0.278005
GO:0001824	blastocyst development	1	288	17	15183	0.278005
GO:0004550	nucleoside diphosphate kinase activity	1	288	17	15183	0.278005
GO:0030500	regulation of bone mineralization	1	288	17	15183	0.278005
GO:0055074	calcium ion homeostasis	1	288	17	15183	0.278005
GO:0001932	regulation of protein phosphorylation	2	288	55	15183	0.280313
GO:0032091	negative regulation of protein binding	2	288	55	15183	0.280313
GO:0005811	lipid droplet	2	288	55	15183	0.280313
GO:0034220	ion transmembrane transport	3	288	98	15183	0.284687
GO:0006935	chemotaxis	2	288	56	15183	0.287362
GO:0001228	DNA-binding transcription activator activity, RNA polymerase II-specific	7	288	282	15183	0.28848
GO:0046677	response to antibiotic	1	288	18	15183	0.291715
GO:0038191	neuropilin binding	1	288	18	15183	0.291715
GO:0008009	chemokine activity	1	288	18	15183	0.291715
GO:0042572	retinol metabolic process	1	288	18	15183	0.291715
GO:0048709	oligodendrocyte differentiation	1	288	18	15183	0.291715
GO:0045662	negative regulation of myoblast differentiation	1	288	18	15183	0.291715
GO:0015698	inorganic anion transport	1	288	18	15183	0.291715
GO:0060716	labyrinthine layer blood vessel development	1	288	18	15183	0.291715
GO:0008198	ferrous iron binding	1	288	18	15183	0.291715
GO:0001530	lipopolysaccharide binding	1	288	18	15183	0.291715
GO:0005328	neurotransmitter:sodium symporter activity	1	288	18	15183	0.291715
GO:0009116	nucleoside metabolic process	1	288	18	15183	0.291715
GO:0000795	synaptonemal complex	1	288	18	15183	0.291715
GO:0045995	regulation of embryonic development	1	288	18	15183	0.291715
GO:0042098	T cell proliferation	1	288	18	15183	0.291715
GO:0008139	nuclear localization sequence binding	1	288	18	15183	0.291715
GO:0034620	cellular response to unfolded protein	1	288	18	15183	0.291715
GO:0031069	hair follicle morphogenesis	1	288	18	15183	0.291715
GO:0050660	flavin adenine dinucleotide binding	2	288	57	15183	0.294404
GO:0003714	transcription corepressor activity	4	288	146	15183	0.300493
GO:0006302	double-strand break repair	2	288	58	15183	0.301436
GO:0043627	response to estrogen	1	288	19	15183	0.305167
GO:0007140	male meiotic nuclear division	1	288	19	15183	0.305167
GO:1900182	positive regulation of protein localization to nucleus	1	288	19	15183	0.305167
GO:0030863	cortical cytoskeleton	1	288	19	15183	0.305167
GO:0012506	vesicle membrane	1	288	19	15183	0.305167
GO:0097193	intrinsic apoptotic signaling pathway	1	288	19	15183	0.305167
GO:0061844	antimicrobial humoral immune response mediated by antimicrobial peptide	1	288	19	15183	0.305167
GO:0001968	fibronectin binding	1	288	19	15183	0.305167
GO:0004114	3',5'-cyclic-nucleotide phosphodiesterase activity	1	288	19	15183	0.305167
GO:0005942	phosphatidylinositol 3-kinase complex	1	288	19	15183	0.305167
GO:0030315	T-tubule	1	288	19	15183	0.305167
GO:0007492	endoderm development	1	288	19	15183	0.305167
GO:0051894	positive regulation of focal adhesion assembly	1	288	19	15183	0.305167
GO:0090050	positive regulation of cell migration involved in sprouting angiogenesis	1	288	19	15183	0.305167
GO:0043425	bHLH transcription factor binding	1	288	19	15183	0.305167
GO:0030215	semaphorin receptor binding	1	288	19	15183	0.305167
GO:0043325	phosphatidylinositol-3,4-bisphosphate binding	1	288	19	15183	0.305167
GO:0006471	protein ADP-ribosylation	1	288	19	15183	0.305167
GO:0048854	brain morphogenesis	1	288	19	15183	0.305167
GO:0007595	lactation	1	288	19	15183	0.305167
GO:0043235	receptor complex	4	288	148	15183	0.309043
GO:0007155	cell adhesion	6	288	242	15183	0.311295
GO:0043065	positive regulation of apoptotic process	5	288	196	15183	0.315311
GO:0004984	olfactory receptor activity	2	288	60	15183	0.315461
GO:0007608	sensory perception of smell	2	288	60	15183	0.315461
GO:0006486	protein glycosylation	3	288	104	15183	0.31582
GO:0019915	lipid storage	1	288	20	15183	0.318363
GO:0060078	regulation of postsynaptic membrane potential	1	288	20	15183	0.318363
GO:0070555	response to interleukin-1	1	288	20	15183	0.318363
GO:0034612	response to tumor necrosis factor	1	288	20	15183	0.318363
GO:0034237	protein kinase A regulatory subunit binding	1	288	20	15183	0.318363
GO:0055007	cardiac muscle cell differentiation	1	288	20	15183	0.318363
GO:0009954	proximal/distal pattern formation	1	288	20	15183	0.318363
GO:0004857	enzyme inhibitor activity	1	288	20	15183	0.318363
GO:0070006	metalloaminopeptidase activity	1	288	20	15183	0.318363
GO:0006874	cellular calcium ion homeostasis	2	288	61	15183	0.322451
GO:0071356	cellular response to tumor necrosis factor	2	288	61	15183	0.322451
GO:0032482	Rab protein signal transduction	2	288	62	15183	0.329423
GO:0005884	actin filament	2	288	62	15183	0.329423
GO:0046330	positive regulation of JNK cascade	2	288	62	15183	0.329423
GO:0045444	fat cell differentiation	2	288	62	15183	0.329423
GO:0030324	lung development	2	288	62	15183	0.329423
GO:0000976	transcription regulatory region sequence-specific DNA binding	2	288	62	15183	0.329423
GO:0042383	sarcolemma	2	288	62	15183	0.329423
GO:0035924	cellular response to vascular endothelial growth factor stimulus	1	288	21	15183	0.33131
GO:0004540	ribonuclease activity	1	288	21	15183	0.33131
GO:0030534	adult behavior	1	288	21	15183	0.33131
GO:0005520	insulin-like growth factor binding	1	288	21	15183	0.33131
GO:0010800	positive regulation of peptidyl-threonine phosphorylation	1	288	21	15183	0.33131
GO:1900745	positive regulation of p38MAPK cascade	1	288	21	15183	0.33131
GO:0008219	cell death	1	288	21	15183	0.33131
GO:0009925	basal plasma membrane	1	288	21	15183	0.33131
GO:0008143	poly(A) binding	1	288	21	15183	0.33131
GO:0090314	positive regulation of protein targeting to membrane	1	288	21	15183	0.33131
GO:0031116	positive regulation of microtubule polymerization	1	288	21	15183	0.33131
GO:0003950	NAD+ ADP-ribosyltransferase activity	1	288	21	15183	0.33131
GO:0016773	phosphotransferase activity, alcohol group as acceptor	1	288	21	15183	0.33131
GO:0070273	phosphatidylinositol-4-phosphate binding	1	288	21	15183	0.33131
GO:0015035	protein disulfide oxidoreductase activity	1	288	21	15183	0.33131
GO:0007129	synapsis	1	288	21	15183	0.33131
GO:0001816	cytokine production	1	288	21	15183	0.33131
GO:0006520	cellular amino acid metabolic process	1	288	21	15183	0.33131
GO:0004252	serine-type endopeptidase activity	3	288	107	15183	0.331424
GO:0007160	cell-matrix adhesion	2	288	63	15183	0.336375
GO:0050896	response to stimulus	2	288	63	15183	0.336375
GO:0045121	membrane raft	3	288	109	15183	0.341822
GO:0016324	apical plasma membrane	4	288	156	15183	0.343438
GO:0060976	coronary vasculature development	1	288	22	15183	0.344011
GO:0050681	androgen receptor binding	1	288	22	15183	0.344011
GO:0019233	sensory perception of pain	1	288	22	15183	0.344011
GO:0003281	ventricular septum development	1	288	22	15183	0.344011
GO:0045765	regulation of angiogenesis	1	288	22	15183	0.344011
GO:0016239	positive regulation of macroautophagy	1	288	22	15183	0.344011
GO:0009408	response to heat	1	288	22	15183	0.344011
GO:0005230	extracellular ligand-gated ion channel activity	1	288	22	15183	0.344011
GO:0004860	protein kinase inhibitor activity	1	288	22	15183	0.344011
GO:0008023	transcription elongation factor complex	1	288	22	15183	0.344011
GO:0060612	adipose tissue development	1	288	22	15183	0.344011
GO:0004364	glutathione transferase activity	1	288	22	15183	0.344011
GO:0007566	embryo implantation	1	288	22	15183	0.344011
GO:0046034	ATP metabolic process	1	288	22	15183	0.344011
GO:0030168	platelet activation	1	288	22	15183	0.344011
GO:0043066	negative regulation of apoptotic process	7	288	301	15183	0.346198
GO:0033138	positive regulation of peptidyl-serine phosphorylation	2	288	65	15183	0.350213
GO:0005215	transporter activity	2	288	65	15183	0.350213
GO:0043197	dendritic spine	2	288	65	15183	0.350213
GO:0043014	alpha-tubulin binding	1	288	23	15183	0.356473
GO:0010942	positive regulation of cell death	1	288	23	15183	0.356473
GO:0043015	gamma-tubulin binding	1	288	23	15183	0.356473
GO:0051453	regulation of intracellular pH	1	288	23	15183	0.356473
GO:1902895	positive regulation of pri-miRNA transcription by RNA polymerase II	1	288	23	15183	0.356473
GO:0050661	NADP binding	1	288	23	15183	0.356473
GO:0071773	cellular response to BMP stimulus	1	288	23	15183	0.356473
GO:0048872	homeostasis of number of cells	1	288	23	15183	0.356473
GO:0045070	positive regulation of viral genome replication	1	288	23	15183	0.356473
GO:0010975	regulation of neuron projection development	1	288	23	15183	0.356473
GO:2001235	positive regulation of apoptotic signaling pathway	1	288	23	15183	0.356473
GO:0070059	intrinsic apoptotic signaling pathway in response to endoplasmic reticulum stress	1	288	23	15183	0.356473
GO:0007005	mitochondrion organization	2	288	66	15183	0.357096
GO:0016042	lipid catabolic process	2	288	66	15183	0.357096
GO:0008270	zinc ion binding	13	288	603	15183	0.358071
GO:0045893	positive regulation of transcription, DNA-templated	10	288	455	15183	0.362796
GO:0000724	double-strand break repair via homologous recombination	2	288	67	15183	0.363952
GO:0002088	lens development in camera-type eye	1	288	24	15183	0.368698
GO:0000793	condensed chromosome	1	288	24	15183	0.368698
GO:0046627	negative regulation of insulin receptor signaling pathway	1	288	24	15183	0.368698
GO:0001569	branching involved in blood vessel morphogenesis	1	288	24	15183	0.368698
GO:0006836	neurotransmitter transport	1	288	24	15183	0.368698
GO:0048843	negative regulation of axon extension involved in axon guidance	1	288	24	15183	0.368698
GO:0046326	positive regulation of glucose import	1	288	24	15183	0.368698
GO:0030295	protein kinase activator activity	1	288	24	15183	0.368698
GO:0050877	nervous system process	1	288	24	15183	0.368698
GO:0045859	regulation of protein kinase activity	1	288	24	15183	0.368698
GO:0042130	negative regulation of T cell proliferation	1	288	24	15183	0.368698
GO:0006493	protein O-linked glycosylation	1	288	24	15183	0.368698
GO:0031225	anchored component of membrane	1	288	24	15183	0.368698
GO:0007601	visual perception	2	288	68	15183	0.370781
GO:0044325	ion channel binding	2	288	69	15183	0.37758
GO:0034976	response to endoplasmic reticulum stress	2	288	69	15183	0.37758
GO:0006898	receptor-mediated endocytosis	2	288	69	15183	0.37758
GO:0030335	positive regulation of cell migration	4	288	164	15183	0.377929
GO:0045071	negative regulation of viral genome replication	1	288	25	15183	0.380692
GO:0030879	mammary gland development	1	288	25	15183	0.380692
GO:0007193	adenylate cyclase-inhibiting G protein-coupled receptor signaling pathway	1	288	25	15183	0.380692
GO:0006605	protein targeting	1	288	25	15183	0.380692
GO:0038083	peptidyl-tyrosine autophosphorylation	1	288	25	15183	0.380692
GO:0009653	anatomical structure morphogenesis	1	288	25	15183	0.380692
GO:0035019	somatic stem cell population maintenance	1	288	25	15183	0.380692
GO:0042026	protein refolding	1	288	25	15183	0.380692
GO:0051881	regulation of mitochondrial membrane potential	1	288	25	15183	0.380692
GO:0048514	blood vessel morphogenesis	1	288	25	15183	0.380692
GO:0006513	protein monoubiquitination	1	288	25	15183	0.380692
GO:0019888	protein phosphatase regulator activity	1	288	25	15183	0.380692
GO:0005977	glycogen metabolic process	1	288	25	15183	0.380692
GO:0009755	hormone-mediated signaling pathway	1	288	25	15183	0.380692
GO:0046513	ceramide biosynthetic process	1	288	25	15183	0.380692
GO:0016477	cell migration	4	288	165	15183	0.382233
GO:0003777	microtubule motor activity	2	288	70	15183	0.384349
GO:0071805	potassium ion transmembrane transport	2	288	71	15183	0.391086
GO:0045499	chemorepellent activity	1	288	26	15183	0.392459
GO:0046658	anchored component of plasma membrane	1	288	26	15183	0.392459
GO:0097009	energy homeostasis	1	288	26	15183	0.392459
GO:0004177	aminopeptidase activity	1	288	26	15183	0.392459
GO:2000134	negative regulation of G1/S transition of mitotic cell cycle	1	288	26	15183	0.392459
GO:0048469	cell maturation	1	288	26	15183	0.392459
GO:0007611	learning or memory	1	288	26	15183	0.392459
GO:0000307	cyclin-dependent protein kinase holoenzyme complex	1	288	26	15183	0.392459
GO:0045494	photoreceptor cell maintenance	1	288	26	15183	0.392459
GO:0008574	ATP-dependent microtubule motor activity, plus-end-directed	1	288	26	15183	0.392459
GO:0030177	positive regulation of Wnt signaling pathway	1	288	26	15183	0.392459
GO:0043330	response to exogenous dsRNA	1	288	26	15183	0.392459
GO:0001701	in utero embryonic development	4	288	169	15183	0.399414
GO:0030155	regulation of cell adhesion	1	288	27	15183	0.404003
GO:0050890	cognition	1	288	27	15183	0.404003
GO:0030513	positive regulation of BMP signaling pathway	1	288	27	15183	0.404003
GO:0032007	negative regulation of TOR signaling	1	288	27	15183	0.404003
GO:0001837	epithelial to mesenchymal transition	1	288	27	15183	0.404003
GO:0098656	anion transmembrane transport	1	288	27	15183	0.404003
GO:0032496	response to lipopolysaccharide	2	288	73	15183	0.404459
GO:0001934	positive regulation of protein phosphorylation	3	288	122	15183	0.408825
GO:0035115	embryonic forelimb morphogenesis	1	288	28	15183	0.415328
GO:0031526	brush border membrane	1	288	28	15183	0.415328
GO:0006749	glutathione metabolic process	1	288	28	15183	0.415328
GO:0052689	carboxylic ester hydrolase activity	1	288	28	15183	0.415328
GO:0097718	disordered domain specific binding	1	288	28	15183	0.415328
GO:0071363	cellular response to growth factor stimulus	1	288	28	15183	0.415328
GO:0048839	inner ear development	1	288	28	15183	0.415328
GO:0001501	skeletal system development	2	288	75	15183	0.417691
GO:0009986	cell surface	7	288	325	15183	0.420647
GO:0007018	microtubule-based movement	2	288	76	15183	0.424252
GO:0030282	bone mineralization	1	288	29	15183	0.426439
GO:0055088	lipid homeostasis	1	288	29	15183	0.426439
GO:0009566	fertilization	1	288	29	15183	0.426439
GO:0016538	cyclin-dependent protein serine/threonine kinase regulator activity	1	288	29	15183	0.426439
GO:0043124	negative regulation of I-kappaB kinase/NF-kappaB signaling	1	288	29	15183	0.426439
GO:0006936	muscle contraction	1	288	29	15183	0.426439
GO:0042771	intrinsic apoptotic signaling pathway in response to DNA damage by p53 class mediator	1	288	29	15183	0.426439
GO:0007157	heterophilic cell-cell adhesion via plasma membrane cell adhesion molecules	1	288	29	15183	0.426439
GO:0030890	positive regulation of B cell proliferation	1	288	29	15183	0.426439
GO:0032580	Golgi cisterna membrane	1	288	29	15183	0.426439
GO:0045786	negative regulation of cell cycle	1	288	29	15183	0.426439
GO:0098655	cation transmembrane transport	1	288	29	15183	0.426439
GO:0048536	spleen development	1	288	29	15183	0.426439
GO:0045597	positive regulation of cell differentiation	1	288	29	15183	0.426439
GO:0005834	heterotrimeric G-protein complex	1	288	29	15183	0.426439
GO:0006357	regulation of transcription by RNA polymerase II	8	288	379	15183	0.430021
GO:0006813	potassium ion transport	2	288	77	15183	0.430774
GO:0030308	negative regulation of cell growth	2	288	77	15183	0.430774
GO:0000165	MAPK cascade	2	288	77	15183	0.430774
GO:0030496	midbody	3	288	127	15183	0.434094
GO:0007399	nervous system development	3	288	127	15183	0.434094
GO:0051213	dioxygenase activity	1	288	30	15183	0.437339
GO:2000300	regulation of synaptic vesicle exocytosis	1	288	30	15183	0.437339
GO:0071320	cellular response to cAMP	1	288	30	15183	0.437339
GO:0030117	membrane coat	1	288	30	15183	0.437339
GO:0043536	positive regulation of blood vessel endothelial cell migration	1	288	30	15183	0.437339
GO:0070534	protein K63-linked ubiquitination	1	288	30	15183	0.437339
GO:2001244	positive regulation of intrinsic apoptotic signaling pathway	1	288	30	15183	0.437339
GO:0045596	negative regulation of cell differentiation	1	288	30	15183	0.437339
GO:0006986	response to unfolded protein	1	288	30	15183	0.437339
GO:0043280	positive regulation of cysteine-type endopeptidase activity involved in apoptotic process	1	288	30	15183	0.437339
GO:0051209	release of sequestered calcium ion into cytosol	1	288	30	15183	0.437339
GO:0042277	peptide binding	1	288	30	15183	0.437339
GO:0043484	regulation of RNA splicing	1	288	30	15183	0.437339
GO:0007416	synapse assembly	1	288	30	15183	0.437339
GO:0017147	Wnt-protein binding	1	288	30	15183	0.437339
GO:0007088	regulation of mitotic nuclear division	1	288	30	15183	0.437339
GO:0045931	positive regulation of mitotic cell cycle	1	288	30	15183	0.437339
GO:0005515	protein binding	55	288	2828	15183	0.441952
GO:0043410	positive regulation of MAPK cascade	2	288	79	15183	0.443699
GO:0035023	regulation of Rho protein signal transduction	2	288	79	15183	0.443699
GO:0045184	establishment of protein localization	1	288	31	15183	0.448033
GO:0060079	excitatory postsynaptic potential	1	288	31	15183	0.448033
GO:0043204	perikaryon	1	288	31	15183	0.448033
GO:0000123	histone acetyltransferase complex	1	288	31	15183	0.448033
GO:0002062	chondrocyte differentiation	1	288	31	15183	0.448033
GO:0006096	glycolytic process	1	288	31	15183	0.448033
GO:0001657	ureteric bud development	1	288	31	15183	0.448033
GO:0008146	sulfotransferase activity	1	288	31	15183	0.448033
GO:0048701	embryonic cranial skeleton morphogenesis	1	288	31	15183	0.448033
GO:0000794	condensed nuclear chromosome	1	288	31	15183	0.448033
GO:0007264	small GTPase mediated signal transduction	2	288	81	15183	0.456461
GO:1901998	toxin transport	1	288	32	15183	0.458525
GO:0005844	polysome	1	288	32	15183	0.458525
GO:0030864	cortical actin cytoskeleton	1	288	32	15183	0.458525
GO:0007080	mitotic metaphase plate congression	1	288	32	15183	0.458525
GO:0010508	positive regulation of autophagy	1	288	32	15183	0.458525
GO:0009952	anterior/posterior pattern specification	2	288	82	15183	0.462778
GO:1990830	cellular response to leukemia inhibitory factor	2	288	82	15183	0.462778
GO:0008283	cell population proliferation	3	288	133	15183	0.463876
GO:0016235	aggresome	1	288	33	15183	0.468817
GO:0042149	cellular response to glucose starvation	1	288	33	15183	0.468817
GO:0009966	regulation of signal transduction	1	288	33	15183	0.468817
GO:0005080	protein kinase C binding	1	288	33	15183	0.468817
GO:0035690	cellular response to drug	1	288	33	15183	0.468817
GO:0031623	receptor internalization	1	288	33	15183	0.468817
GO:0001558	regulation of cell growth	1	288	33	15183	0.468817
GO:0008180	COP9 signalosome	1	288	33	15183	0.468817
GO:0019882	antigen processing and presentation	1	288	33	15183	0.468817
GO:0008236	serine-type peptidase activity	2	288	83	15183	0.469052
GO:0010468	regulation of gene expression	4	288	186	15183	0.471197
GO:0000139	Golgi membrane	5	288	238	15183	0.472332
GO:0005886	plasma membrane	41	288	2124	15183	0.477685
GO:0050919	negative chemotaxis	1	288	34	15183	0.478915
GO:0070301	cellular response to hydrogen peroxide	1	288	34	15183	0.478915
GO:0071526	semaphorin-plexin signaling pathway	1	288	34	15183	0.478915
GO:0034198	cellular response to amino acid starvation	1	288	34	15183	0.478915
GO:0007032	endosome organization	1	288	34	15183	0.478915
GO:0043666	regulation of phosphoprotein phosphatase activity	1	288	34	15183	0.478915
GO:0032154	cleavage furrow	1	288	34	15183	0.478915
GO:0006635	fatty acid beta-oxidation	1	288	34	15183	0.478915
GO:0000723	telomere maintenance	1	288	34	15183	0.478915
GO:0006909	phagocytosis	1	288	34	15183	0.478915
GO:0003727	single-stranded RNA binding	1	288	34	15183	0.478915
GO:0030182	neuron differentiation	2	288	85	15183	0.481469
GO:0016021	integral component of membrane	66	288	3441	15183	0.482048
GO:0005938	cell cortex	2	288	86	15183	0.48761
GO:0001764	neuron migration	2	288	86	15183	0.48761
GO:0006366	transcription by RNA polymerase II	2	288	86	15183	0.48761
GO:0003774	motor activity	2	288	86	15183	0.48761
GO:0048146	positive regulation of fibroblast proliferation	1	288	35	15183	0.488822
GO:0004715	non-membrane spanning protein tyrosine kinase activity	1	288	35	15183	0.488822
GO:0004129	cytochrome-c oxidase activity	1	288	35	15183	0.488822
GO:0030326	embryonic limb morphogenesis	1	288	35	15183	0.488822
GO:0065003	protein-containing complex assembly	1	288	35	15183	0.488822
GO:0015934	large ribosomal subunit	1	288	35	15183	0.488822
GO:0042475	odontogenesis of dentin-containing tooth	1	288	35	15183	0.488822
GO:0008285	negative regulation of cell population proliferation	5	288	243	15183	0.490515
GO:0016853	isomerase activity	2	288	87	15183	0.493706
GO:0001540	amyloid-beta binding	1	288	36	15183	0.49854
GO:0006006	glucose metabolic process	1	288	36	15183	0.49854
GO:0045668	negative regulation of osteoblast differentiation	1	288	36	15183	0.49854
GO:0050885	neuromuscular process controlling balance	1	288	36	15183	0.49854
GO:0045599	negative regulation of fat cell differentiation	1	288	36	15183	0.49854
GO:0005044	scavenger receptor activity	1	288	36	15183	0.49854
GO:0006464	cellular protein modification process	1	288	36	15183	0.49854
GO:0098982	GABA-ergic synapse	1	288	36	15183	0.49854
GO:0000786	nucleosome	2	288	89	15183	0.505759
GO:0042802	identical protein binding	15	288	776	15183	0.508031
GO:0050839	cell adhesion molecule binding	1	288	37	15183	0.508075
GO:0000027	ribosomal large subunit assembly	1	288	37	15183	0.508075
GO:0032465	regulation of cytokinesis	1	288	37	15183	0.508075
GO:0045600	positive regulation of fat cell differentiation	1	288	37	15183	0.508075
GO:0030178	negative regulation of Wnt signaling pathway	1	288	37	15183	0.508075
GO:0005819	spindle	2	288	90	15183	0.511716
GO:0042826	histone deacetylase binding	2	288	90	15183	0.511716
GO:0008017	microtubule binding	4	288	197	15183	0.515947
GO:0001786	phosphatidylserine binding	1	288	38	15183	0.517429
GO:0035097	histone methyltransferase complex	1	288	38	15183	0.517429
GO:0045296	cadherin binding	1	288	38	15183	0.517429
GO:0015293	symporter activity	1	288	38	15183	0.517429
GO:0000079	regulation of cyclin-dependent protein serine/threonine kinase activity	1	288	38	15183	0.517429
GO:0071560	cellular response to transforming growth factor beta stimulus	1	288	38	15183	0.517429
GO:0055038	recycling endosome membrane	1	288	38	15183	0.517429
GO:0030218	erythrocyte differentiation	1	288	38	15183	0.517429
GO:0098978	glutamatergic synapse	4	288	198	15183	0.51993
GO:0035091	phosphatidylinositol binding	2	288	92	15183	0.523487
GO:0001664	G protein-coupled receptor binding	1	288	39	15183	0.526606
GO:0045111	intermediate filament cytoskeleton	1	288	39	15183	0.526606
GO:0044297	cell body	1	288	39	15183	0.526606
GO:0045666	positive regulation of neuron differentiation	1	288	39	15183	0.526606
GO:0019221	cytokine-mediated signaling pathway	2	288	94	15183	0.535067
GO:0006351	transcription, DNA-templated	2	288	94	15183	0.535067
GO:0005516	calmodulin binding	2	288	94	15183	0.535067
GO:0031648	protein destabilization	1	288	40	15183	0.535608
GO:0051321	meiotic cell cycle	1	288	40	15183	0.535608
GO:0016573	histone acetylation	1	288	40	15183	0.535608
GO:0045785	positive regulation of cell adhesion	1	288	40	15183	0.535608
GO:1903078	positive regulation of protein localization to plasma membrane	1	288	40	15183	0.535608
GO:0000281	mitotic cytokinesis	1	288	40	15183	0.535608
GO:0002250	adaptive immune response	1	288	40	15183	0.535608
GO:0050679	positive regulation of epithelial cell proliferation	1	288	40	15183	0.535608
GO:0004402	histone acetyltransferase activity	1	288	40	15183	0.535608
GO:0055085	transmembrane transport	8	288	418	15183	0.540129
GO:0043621	protein self-association	1	288	41	15183	0.54444
GO:0031397	negative regulation of protein ubiquitination	1	288	41	15183	0.54444
GO:0038023	signaling receptor activity	2	288	97	15183	0.552072
GO:0060041	retina development in camera-type eye	1	288	42	15183	0.553105
GO:0048704	embryonic skeletal system morphogenesis	1	288	42	15183	0.553105
GO:0048365	Rac GTPase binding	1	288	42	15183	0.553105
GO:0030199	collagen fibril organization	1	288	42	15183	0.553105
GO:0008360	regulation of cell shape	2	288	98	15183	0.557643
GO:0090090	negative regulation of canonical Wnt signaling pathway	2	288	98	15183	0.557643
GO:0008134	transcription factor binding	5	288	263	15183	0.560701
GO:0048538	thymus development	1	288	43	15183	0.561606
GO:0030183	B cell differentiation	1	288	43	15183	0.561606
GO:0005201	extracellular matrix structural constituent	1	288	43	15183	0.561606
GO:0005903	brush border	1	288	43	15183	0.561606
GO:0030900	forebrain development	1	288	43	15183	0.561606
GO:0016323	basolateral plasma membrane	2	288	99	15183	0.563164
GO:0031175	neuron projection development	2	288	100	15183	0.568636
GO:0042060	wound healing	1	288	44	15183	0.569945
GO:0030855	epithelial cell differentiation	1	288	44	15183	0.569945
GO:0030512	negative regulation of transforming growth factor beta receptor signaling pathway	1	288	44	15183	0.569945
GO:0032755	positive regulation of interleukin-6 production	1	288	44	15183	0.569945
GO:0050911	detection of chemical stimulus involved in sensory perception of smell	1	288	44	15183	0.569945
GO:0060548	negative regulation of cell death	1	288	44	15183	0.569945
GO:0006879	cellular iron ion homeostasis	1	288	44	15183	0.569945
GO:0022008	neurogenesis	1	288	45	15183	0.578126
GO:0005507	copper ion binding	1	288	45	15183	0.578126
GO:0060348	bone development	1	288	45	15183	0.578126
GO:0042626	ATPase-coupled transmembrane transporter activity	1	288	45	15183	0.578126
GO:0008237	metallopeptidase activity	2	288	103	15183	0.584754
GO:0004888	transmembrane signaling receptor activity	2	288	103	15183	0.584754
GO:0043123	positive regulation of I-kappaB kinase/NF-kappaB signaling	2	288	103	15183	0.584754
GO:0007389	pattern specification process	1	288	46	15183	0.586152
GO:0008081	phosphoric diester hydrolase activity	1	288	46	15183	0.586152
GO:0005871	kinesin complex	1	288	46	15183	0.586152
GO:0046854	phosphatidylinositol phosphorylation	1	288	46	15183	0.586152
GO:0048471	perinuclear region of cytoplasm	7	288	383	15183	0.59301
GO:0005546	phosphatidylinositol-4,5-bisphosphate binding	1	288	47	15183	0.594026
GO:0005912	adherens junction	1	288	47	15183	0.594026
GO:0030170	pyridoxal phosphate binding	1	288	47	15183	0.594026
GO:0030173	integral component of Golgi membrane	1	288	48	15183	0.601751
GO:0006821	chloride transport	1	288	48	15183	0.601751
GO:0051216	cartilage development	1	288	48	15183	0.601751
GO:0001085	RNA polymerase II transcription factor binding	1	288	48	15183	0.601751
GO:0010628	positive regulation of gene expression	5	288	276	15183	0.603637
GO:0008233	peptidase activity	5	288	277	15183	0.606841
GO:0010976	positive regulation of neuron projection development	1	288	49	15183	0.609329
GO:0016798	hydrolase activity, acting on glycosyl bonds	1	288	49	15183	0.609329
GO:0010494	cytoplasmic stress granule	1	288	49	15183	0.609329
GO:0071346	cellular response to interferon-gamma	1	288	49	15183	0.609329
GO:0042752	regulation of circadian rhythm	1	288	49	15183	0.609329
GO:0009887	animal organ morphogenesis	1	288	49	15183	0.609329
GO:0007166	cell surface receptor signaling pathway	2	288	108	15183	0.610622
GO:0005788	endoplasmic reticulum lumen	1	288	50	15183	0.616764
GO:0035861	site of double-strand break	1	288	50	15183	0.616764
GO:0009615	response to virus	1	288	50	15183	0.616764
GO:0042632	cholesterol homeostasis	1	288	51	15183	0.624057
GO:0060326	cell chemotaxis	1	288	51	15183	0.624057
GO:0060021	roof of mouth development	1	288	51	15183	0.624057
GO:0051117	ATPase binding	1	288	51	15183	0.624057
GO:0098794	postsynapse	1	288	51	15183	0.624057
GO:0030145	manganese ion binding	1	288	51	15183	0.624057
GO:0005929	cilium	3	288	169	15183	0.625084
GO:0005509	calcium ion binding	9	288	506	15183	0.625303
GO:0005085	guanyl-nucleotide exchange factor activity	2	288	111	15183	0.625546
GO:0051726	regulation of cell cycle	2	288	111	15183	0.625546
GO:0030054	cell junction	5	288	284	15183	0.628846
GO:0030425	dendrite	3	288	170	15183	0.629061
GO:0003677	DNA binding	21	288	1166	15183	0.63099
GO:0031490	chromatin DNA binding	1	288	52	15183	0.631212
GO:0006469	negative regulation of protein kinase activity	1	288	52	15183	0.631212
GO:0006952	defense response	1	288	52	15183	0.631212
GO:0003713	transcription coactivator activity	3	288	171	15183	0.633008
GO:0035556	intracellular signal transduction	6	288	342	15183	0.633645
GO:0022900	electron transport chain	1	288	53	15183	0.638232
GO:0004519	endonuclease activity	1	288	53	15183	0.638232
GO:0036464	cytoplasmic ribonucleoprotein granule	1	288	53	15183	0.638232
GO:0003730	mRNA 3'-UTR binding	1	288	53	15183	0.638232
GO:0010506	regulation of autophagy	1	288	53	15183	0.638232
GO:0009897	external side of plasma membrane	3	288	173	15183	0.640817
GO:0005216	ion channel activity	2	288	115	15183	0.644752
GO:0050731	positive regulation of peptidyl-tyrosine phosphorylation	1	288	54	15183	0.645118
GO:0050852	T cell receptor signaling pathway	1	288	54	15183	0.645118
GO:0006919	activation of cysteine-type endopeptidase activity involved in apoptotic process	1	288	54	15183	0.645118
GO:0016525	negative regulation of angiogenesis	1	288	54	15183	0.645118
GO:0031594	neuromuscular junction	1	288	55	15183	0.651874
GO:0002376	immune system process	2	288	117	15183	0.65406
GO:0019899	enzyme binding	4	288	236	15183	0.658101
GO:0030165	PDZ domain binding	1	288	56	15183	0.658501
GO:0042470	melanosome	1	288	56	15183	0.658501
GO:0005913	cell-cell adherens junction	1	288	57	15183	0.665003
GO:0032956	regulation of actin cytoskeleton organization	1	288	57	15183	0.665003
GO:0050728	negative regulation of inflammatory response	1	288	57	15183	0.665003
GO:0000790	nuclear chromatin	3	288	180	15183	0.667224
GO:0032092	positive regulation of protein binding	1	288	58	15183	0.671381
GO:0090575	RNA polymerase II transcription factor complex	1	288	58	15183	0.671381
GO:0045732	positive regulation of protein catabolic process	1	288	58	15183	0.671381
GO:0005793	endoplasmic reticulum-Golgi intermediate compartment	1	288	58	15183	0.671381
GO:0007286	spermatid development	1	288	58	15183	0.671381
GO:0005622	intracellular	8	288	472	15183	0.676454
GO:0007420	brain development	2	288	122	15183	0.67648
GO:0019903	protein phosphatase binding	1	288	59	15183	0.677638
GO:0016020	membrane	78	288	4280	15183	0.684435
GO:1990904	ribonucleoprotein complex	2	288	124	15183	0.685113
GO:0043005	neuron projection	3	288	185	15183	0.685206
GO:0005794	Golgi apparatus	14	288	816	15183	0.689239
GO:0007179	transforming growth factor beta receptor signaling pathway	1	288	61	15183	0.689799
GO:0002244	hematopoietic progenitor cell differentiation	1	288	61	15183	0.689799
GO:0046777	protein autophosphorylation	2	288	126	15183	0.693556
GO:0018105	peptidyl-serine phosphorylation	2	288	126	15183	0.693556
GO:0042493	response to drug	1	288	62	15183	0.695707
GO:0008104	protein localization	1	288	62	15183	0.695707
GO:0016887	ATPase activity	3	288	189	15183	0.699064
GO:0045454	cell redox homeostasis	1	288	63	15183	0.701503
GO:0051897	positive regulation of protein kinase B signaling	1	288	63	15183	0.701503
GO:0006396	RNA processing	1	288	63	15183	0.701503
GO:0007229	integrin-mediated signaling pathway	1	288	63	15183	0.701503
GO:0005925	focal adhesion	2	288	129	15183	0.705871
GO:0042391	regulation of membrane potential	1	288	64	15183	0.707188
GO:0051087	chaperone binding	1	288	65	15183	0.712766
GO:0019900	kinase binding	1	288	66	15183	0.718238
GO:0006811	ion transport	5	288	316	15183	0.719514
GO:0008013	beta-catenin binding	1	288	67	15183	0.723606
GO:0045177	apical part of cell	1	288	67	15183	0.723606
GO:0030334	regulation of cell migration	1	288	68	15183	0.728872
GO:0006334	nucleosome assembly	1	288	69	15183	0.734038
GO:0031514	motile cilium	1	288	69	15183	0.734038
GO:0001843	neural tube closure	1	288	69	15183	0.734038
GO:0005089	Rho guanyl-nucleotide exchange factor activity	1	288	70	15183	0.739106
GO:0004518	nuclease activity	1	288	71	15183	0.744078
GO:0045087	innate immune response	2	288	140	15183	0.747543
GO:0051260	protein homooligomerization	2	288	141	15183	0.751069
GO:1902600	proton transmembrane transport	1	288	73	15183	0.75374
GO:0042803	protein homodimerization activity	9	288	569	15183	0.756632
GO:0007169	transmembrane receptor protein tyrosine kinase signaling pathway	1	288	74	15183	0.758433
GO:0005789	endoplasmic reticulum membrane	6	288	394	15183	0.761853
GO:0035264	multicellular organism growth	1	288	75	15183	0.763038
GO:0003676	nucleic acid binding	19	288	1147	15183	0.763922
GO:0051091	positive regulation of DNA-binding transcription factor activity	1	288	76	15183	0.767555
GO:0010951	negative regulation of endopeptidase activity	1	288	76	15183	0.767555
GO:0006979	response to oxidative stress	1	288	76	15183	0.767555
GO:0030336	negative regulation of cell migration	1	288	76	15183	0.767555
GO:0062023	collagen-containing extracellular matrix	1	288	78	15183	0.776334
GO:0098793	presynapse	1	288	78	15183	0.776334
GO:0098609	cell-cell adhesion	1	288	79	15183	0.780598
GO:0004713	protein tyrosine kinase activity	1	288	80	15183	0.784782
GO:0006338	chromatin remodeling	1	288	80	15183	0.784782
GO:0006955	immune response	2	288	152	15183	0.787136
GO:0030246	carbohydrate binding	1	288	81	15183	0.788886
GO:0090263	positive regulation of canonical Wnt signaling pathway	1	288	81	15183	0.788886
GO:0031966	mitochondrial membrane	1	288	81	15183	0.788886
GO:0015629	actin cytoskeleton	2	288	153	15183	0.790176
GO:0031982	vesicle	1	288	82	15183	0.792912
GO:0003824	catalytic activity	6	288	410	15183	0.793882
GO:0005525	GTP binding	5	288	351	15183	0.799379
GO:0042593	glucose homeostasis	1	288	84	15183	0.800736
GO:0030176	integral component of endoplasmic reticulum membrane	1	288	84	15183	0.800736
GO:0007268	chemical synaptic transmission	1	288	85	15183	0.804536
GO:0006508	proteolysis	6	288	417	15183	0.80682
GO:0005667	transcription factor complex	2	288	160	15183	0.810408
GO:0051015	actin filament binding	2	288	161	15183	0.813153
GO:0018108	peptidyl-tyrosine phosphorylation	1	288	88	15183	0.815511
GO:0043231	intracellular membrane-bounded organelle	8	288	545	15183	0.816188
GO:0000922	spindle pole	1	288	89	15183	0.819031
GO:0031965	nuclear membrane	2	288	164	15183	0.821174
GO:0006457	protein folding	1	288	90	15183	0.822484
GO:0006468	protein phosphorylation	8	288	553	15183	0.828219
GO:0000785	chromatin	1	288	92	15183	0.829194
GO:0051082	unfolded protein binding	1	288	93	15183	0.832453
GO:0005815	microtubule organizing center	2	288	171	15183	0.838705
GO:0000776	kinetochore	1	288	95	15183	0.838788
GO:0061630	ubiquitin protein ligase activity	2	288	172	15183	0.841079
GO:0000209	protein polyubiquitination	1	288	96	15183	0.841865
GO:0022625	cytosolic large ribosomal subunit	1	288	99	15183	0.85075
GO:0072659	protein localization to plasma membrane	1	288	99	15183	0.85075
GO:0006897	endocytosis	1	288	99	15183	0.85075
GO:0006888	endoplasmic reticulum to Golgi vesicle-mediated transport	1	288	100	15183	0.8536
GO:0005770	late endosome	1	288	100	15183	0.8536
GO:0005814	centriole	1	288	101	15183	0.856395
GO:0016301	kinase activity	5	288	385	15183	0.858756
GO:0005635	nuclear envelope	1	288	104	15183	0.864466
GO:0042393	histone binding	1	288	104	15183	0.864466
GO:0016787	hydrolase activity	13	288	886	15183	0.864969
GO:0016310	phosphorylation	5	288	393	15183	0.870381
GO:0045202	synapse	3	288	258	15183	0.870794
GO:0003682	chromatin binding	4	288	329	15183	0.874219
GO:0005874	microtubule	2	288	188	15183	0.874989
GO:0005096	GTPase activator activity	2	288	190	15183	0.878726
GO:0017137	Rab GTPase binding	1	288	111	15183	0.881584
GO:0005783	endoplasmic reticulum	12	288	852	15183	0.890012
GO:0000278	mitotic cell cycle	1	288	115	15183	0.89038
GO:0019901	protein kinase binding	4	288	343	15183	0.893573
GO:0005768	endosome	3	288	273	15183	0.894027
GO:0005694	chromosome	2	288	199	15183	0.894302
GO:0003729	mRNA binding	1	288	120	15183	0.900464
GO:0032259	methylation	1	288	121	15183	0.902367
GO:0006325	chromatin organization	1	288	121	15183	0.902367
GO:0030027	lamellipodium	1	288	121	15183	0.902367
GO:0008168	methyltransferase activity	1	288	123	15183	0.906065
GO:0030036	actin cytoskeleton organization	1	288	125	15183	0.909624
GO:0003924	GTPase activity	3	288	286	15183	0.911062
GO:0005764	lysosome	2	288	211	15183	0.912193
GO:0050821	protein stabilization	1	288	129	15183	0.916343
GO:0004672	protein kinase activity	6	288	502	15183	0.918143
GO:0005759	mitochondrial matrix	1	288	131	15183	0.919513
GO:0015630	microtubule cytoskeleton	1	288	131	15183	0.919513
GO:0006886	intracellular protein transport	3	288	297	15183	0.923497
GO:0051301	cell division	1	288	137	15183	0.928324
GO:0043547	positive regulation of GTPase activity	2	288	225	15183	0.929478
GO:0016311	dephosphorylation	1	288	138	15183	0.929696
GO:0044877	protein-containing complex binding	1	288	139	15183	0.931041
GO:0016740	transferase activity	12	288	915	15183	0.935064
GO:0016604	nuclear body	2	288	238	15183	0.942611
GO:0005829	cytosol	37	288	2438	15183	0.946215
GO:0032991	protein-containing complex	4	288	407	15183	0.952511
GO:0003779	actin binding	2	288	254	15183	0.955603
GO:0005769	early endosome	1	288	166	15183	0.959099
GO:0005739	mitochondrion	14	288	1102	15183	0.961721
GO:0007049	cell cycle	1	288	171	15183	0.962874
GO:0003735	structural constituent of ribosome	2	288	268	15183	0.964624
GO:0005856	cytoskeleton	4	288	432	15183	0.965931
GO:0005737	cytoplasm	59	288	3772	15183	0.965955
GO:0016567	protein ubiquitination	3	288	359	15183	0.968393
GO:0030424	axon	1	288	185	15183	0.971696
GO:0000287	magnesium ion binding	1	288	186	15183	0.972239
GO:0016192	vesicle-mediated transport	1	288	191	15183	0.974805
GO:0016607	nuclear speck	2	288	292	15183	0.976152
GO:0031410	cytoplasmic vesicle	2	288	299	15183	0.978766
GO:0006974	cellular response to DNA damage stimulus	2	288	313	15183	0.98319
GO:0003723	RNA binding	6	288	645	15183	0.984838
GO:0005524	ATP binding	14	288	1216	15183	0.986921
GO:0006281	DNA repair	1	288	225	15183	0.986981
GO:0004842	ubiquitin-protein transferase activity	1	288	225	15183	0.986981
GO:0042995	cell projection	1	288	234	15183	0.989071
GO:0006412	translation	2	288	340	15183	0.989338
GO:0005730	nucleolus	5	288	603	15183	0.990398
GO:0000166	nucleotide binding	11	288	1083	15183	0.993905
GO:0005840	ribosome	1	288	276	15183	0.995178
GO:0005813	centrosome	2	288	406	15183	0.996576
GO:0015031	protein transport	1	288	301	15183	0.99704
GO:0005743	mitochondrial inner membrane	1	288	305	15183	0.997263
GO:0004674	protein serine/threonine kinase activity	1	288	325	15183	0.998149
GO:0005634	nucleus	57	288	4140	15183	0.998785
GO:0005654	nucleoplasm	15	288	1722	15183	0.999911
