# Supplementary material for: Effects of hypoxia stress on the milk synthesis in bovine mammary epithelial cells
Source: J Anim Sci Biotechnol. 2025 Mar 7;16:37. doi: 10.1186/s40104-025-01174-0 (PMC11887346; doi:10.1186/s40104-025-01174-0)
Supplement: Supplementary file 12 — Additional file 12: Table S6. GO enrichment results of DEGs in BMEC under 24 h hypoxia vs. normoxia exposure. [file 40104_2025_1174_MOESM12_ESM.xlsx]

## Sheet: Sheet 1
Table S6. GO enrichment results of DEGs in BMEC under 24 h hypoxia vs. normoxia exposure.
GO_ID	GO_Term	S gene number	TS gene number	B gene number	TB gene number	pvalue
GO:0016021	integral component of membrane	198	777	3441	15183	0.03103
GO:0055114	oxidation-reduction process	41	777	592	15183	0.0301018
GO:0005509	calcium ion binding	37	777	506	15183	0.0184644
GO:0003824	catalytic activity	32	777	410	15183	0.0117058
GO:0001666	response to hypoxia	18	777	78	15183	5.57827e-08
GO:0006954	inflammatory response	18	777	138	15183	0.000236916
GO:0001525	angiogenesis	18	777	127	15183	8.09375e-05
GO:0005506	iron ion binding	17	777	125	15183	0.000211033
GO:0008083	growth factor activity	16	777	97	15183	3.0766e-05
GO:0005125	cytokine activity	15	777	101	15183	0.000183921
GO:0005975	carbohydrate metabolic process	14	777	140	15183	0.0125413
GO:0005179	hormone activity	9	777	40	15183	0.000149973
GO:0006631	fatty acid metabolic process	9	777	81	15183	0.0223087
GO:0006096	glycolytic process	8	777	31	15183	0.000125068
GO:0042273	ribosomal large subunit biogenesis	6	777	30	15183	0.00364082
GO:0004601	peroxidase activity	6	777	26	15183	0.0016804
GO:0015671	oxygen transport	6	777	8	15183	4.51764e-07
GO:0005344	oxygen carrier activity	6	777	8	15183	4.51764e-07
GO:0006633	fatty acid biosynthetic process	6	777	46	15183	0.028845
GO:0005520	insulin-like growth factor binding	7	777	21	15183	5.53305e-05
GO:0006006	glucose metabolic process	5	777	36	15183	0.0350813
GO:0005615	extracellular space	88	777	710	15183	5.77316e-15
GO:0005576	extracellular region	67	777	604	15183	1.60996e-09
GO:0005887	integral component of plasma membrane	53	777	577	15183	2.56548e-05
GO:0005730	nucleolus	48	777	603	15183	0.00157893
GO:0007165	signal transduction	43	777	643	15183	0.043674
GO:0007186	G protein-coupled receptor signaling pathway	35	777	355	15183	0.000157197
GO:0009986	cell surface	32	777	325	15183	0.000303585
GO:0008284	positive regulation of cell population proliferation	30	777	312	15183	0.000685422
GO:0016491	oxidoreductase activity	30	777	417	15183	0.0379074
GO:0010469	regulation of signaling receptor activity	28	777	204	15183	1.81546e-06
GO:0004930	G protein-coupled receptor activity	26	777	270	15183	0.00148582
GO:0031012	extracellular matrix	24	777	179	15183	1.46099e-05
GO:0007275	multicellular organism development	23	777	246	15183	0.00391936
GO:0008285	negative regulation of cell population proliferation	21	777	243	15183	0.0133509
GO:0009897	external side of plasma membrane	20	777	173	15183	0.000552548
GO:0007155	cell adhesion	20	777	242	15183	0.023864
GO:0006364	rRNA processing	19	777	82	15183	2.22576e-08
GO:0043235	receptor complex	17	777	148	15183	0.0014995
GO:0006955	immune response	16	777	152	15183	0.00488902
GO:0020037	heme binding	16	777	107	15183	0.000104381
GO:0030198	extracellular matrix organization	16	777	108	15183	0.000116832
GO:0042254	ribosome biogenesis	15	777	60	15183	2.32323e-07
GO:0016324	apical plasma membrane	15	777	156	15183	0.0139837
GO:0070374	positive regulation of ERK1 and ERK2 cascade	14	777	115	15183	0.00220314
GO:0022857	transmembrane transporter activity	13	777	137	15183	0.0233586
GO:0008168	methyltransferase activity	13	777	123	15183	0.0102391
GO:0032259	methylation	13	777	121	15183	0.00897522
GO:0008201	heparin binding	13	777	80	15183	0.000195797
GO:0042127	regulation of cell population proliferation	12	777	129	15183	0.0327288
GO:0045766	positive regulation of angiogenesis	12	777	92	15183	0.0024907
GO:0005623	cell	12	777	117	15183	0.0165942
GO:0018108	peptidyl-tyrosine phosphorylation	11	777	88	15183	0.00515482
GO:0001650	fibrillar center	11	777	118	15183	0.0392778
GO:0060326	cell chemotaxis	11	777	51	15183	4.26723e-05
GO:0032040	small-subunit processome	10	777	36	15183	8.77184e-06
GO:0004252	serine-type endopeptidase activity	10	777	107	15183	0.0472427
GO:0043410	positive regulation of MAPK cascade	10	777	79	15183	0.00685086
GO:0016829	lyase activity	10	777	85	15183	0.011328
GO:0005882	intermediate filament	10	777	76	15183	0.00520427
GO:0062023	collagen-containing extracellular matrix	10	777	78	15183	0.00626258
GO:0071456	cellular response to hypoxia	10	777	52	15183	0.000259801
GO:0050731	positive regulation of peptidyl-tyrosine phosphorylation	9	777	54	15183	0.00153749
GO:0016705	oxidoreductase activity, acting on paired donors, with incorporation or reduction of molecular oxygen	9	777	63	15183	0.00454724
GO:0042742	defense response to bacterium	9	777	61	15183	0.00364781
GO:0006935	chemotaxis	9	777	56	15183	0.00199976
GO:0030170	pyridoxal phosphate binding	8	777	47	15183	0.00241815
GO:0098793	presynapse	8	777	78	15183	0.0455675
GO:0051897	positive regulation of protein kinase B signaling	8	777	63	15183	0.0145744
GO:0045860	positive regulation of protein kinase activity	8	777	44	15183	0.00155992
GO:0001938	positive regulation of endothelial cell proliferation	8	777	43	15183	0.00133515
GO:0007219	Notch signaling pathway	8	777	74	15183	0.0349019
GO:0030324	lung development	8	777	62	15183	0.0133011
GO:0030199	collagen fibril organization	8	777	42	15183	0.00113689
GO:0071356	cellular response to tumor necrosis factor	8	777	61	15183	0.0121111
GO:0071347	cellular response to interleukin-1	8	777	37	15183	0.000466194
GO:0006816	calcium ion transport	8	777	72	15183	0.0302641
GO:0002040	sprouting angiogenesis	7	777	28	15183	0.000411648
GO:0098685	Schaffer collateral - CA1 synapse	7	777	54	15183	0.0195228
GO:0031623	receptor internalization	7	777	33	15183	0.0011883
GO:0030687	preribosome, large subunit precursor	7	777	21	15183	5.53305e-05
GO:0030593	neutrophil chemotaxis	7	777	39	15183	0.00327789
GO:0050804	modulation of chemical synaptic transmission	7	777	52	15183	0.0160934
GO:0060291	long-term synaptic potentiation	7	777	28	15183	0.000411648
GO:0043197	dendritic spine	7	777	65	15183	0.0476424
GO:0005518	collagen binding	7	777	47	15183	0.00941842
GO:0070098	chemokine-mediated signaling pathway	7	777	30	15183	0.000647287
GO:0005604	basement membrane	7	777	61	15183	0.0354825
GO:0008076	voltage-gated potassium channel complex	6	777	41	15183	0.0171461
GO:0009615	response to virus	6	777	50	15183	0.0412866
GO:0042531	positive regulation of tyrosine phosphorylation of STAT protein	6	777	33	15183	0.00596238
GO:0050918	positive chemotaxis	6	777	25	15183	0.00135033
GO:0019825	oxygen binding	6	777	10	15183	3.10022e-06
GO:0007218	neuropeptide signaling pathway	6	777	40	15183	0.0152787
GO:0045095	keratin filament	6	777	36	15183	0.0092101
GO:0001968	fibronectin binding	6	777	19	15183	0.000269127
GO:0006952	defense response	6	777	52	15183	0.0486026
GO:0004896	cytokine receptor activity	6	777	39	15183	0.0135571
GO:0005581	collagen trimer	6	777	39	15183	0.0135571
GO:0008009	chemokine activity	6	777	18	15183	0.000192424
GO:0042056	chemoattractant activity	6	777	21	15183	0.000492972
GO:0019722	calcium-mediated signaling	6	777	50	15183	0.0412866
GO:0030515	snoRNA binding	5	777	16	15183	0.0009434
GO:0071526	semaphorin-plexin signaling pathway	5	777	34	15183	0.0281346
GO:0051291	protein heterooligomerization	5	777	23	15183	0.00539688
GO:0001516	prostaglandin biosynthetic process	5	777	13	15183	0.000316059
GO:0042734	presynaptic membrane	5	777	38	15183	0.0429997
GO:0030688	preribosome, small subunit precursor	5	777	11	15183	0.000123635
GO:0048661	positive regulation of smooth muscle cell proliferation	5	777	24	15183	0.00653497
GO:0010862	positive regulation of pathway-restricted SMAD protein phosphorylation	5	777	34	15183	0.0281346
GO:0043536	positive regulation of blood vessel endothelial cell migration	5	777	30	15183	0.0170252
GO:0001786	phosphatidylserine binding	5	777	38	15183	0.0429997
GO:0043177	organic acid binding	5	777	6	15183	1.99225e-06
GO:1903507	negative regulation of nucleic acid-templated transcription	5	777	32	15183	0.0221297
GO:0050919	negative chemotaxis	5	777	34	15183	0.0281346
GO:0000462	maturation of SSU-rRNA from tricistronic rRNA transcript (SSU-rRNA, 5.8S rRNA, LSU-rRNA)	5	777	25	15183	0.00783113
GO:0000463	maturation of LSU-rRNA from tricistronic rRNA transcript (SSU-rRNA, 5.8S rRNA, LSU-rRNA)	5	777	15	15183	0.000676917
GO:0031418	L-ascorbic acid binding	5	777	17	15183	0.00128062
GO:0042744	hydrogen peroxide catabolic process	5	777	19	15183	0.00220989
GO:0005833	hemoglobin complex	5	777	6	15183	1.99225e-06
GO:0031838	haptoglobin-hemoglobin complex	5	777	6	15183	1.99225e-06
GO:0031720	haptoglobin binding	5	777	6	15183	1.99225e-06
GO:0019838	growth factor binding	5	777	27	15183	0.0109382
GO:0008528	G protein-coupled peptide receptor activity	5	777	19	15183	0.00220989
GO:0030286	dynein complex	5	777	34	15183	0.0281346
GO:0050830	defense response to Gram-positive bacterium	5	777	37	15183	0.0389176
GO:0019955	cytokine binding	5	777	23	15183	0.00539688
GO:0042149	cellular response to glucose starvation	5	777	33	15183	0.0250167
GO:0006520	cellular amino acid metabolic process	5	777	21	15183	0.00355228
GO:0050839	cell adhesion molecule binding	5	777	37	15183	0.0389176
GO:0048514	blood vessel morphogenesis	5	777	25	15183	0.00783113
GO:0061844	antimicrobial humoral immune response mediated by antimicrobial peptide	5	777	19	15183	0.00220989
GO:0005160	transforming growth factor beta receptor binding	4	777	27	15183	0.0468188
GO:0030215	semaphorin receptor binding	4	777	19	15183	0.0142545
GO:0042274	ribosomal small subunit biogenesis	4	777	12	15183	0.00242138
GO:0010906	regulation of glucose metabolic process	4	777	18	15183	0.0117188
GO:0030155	regulation of cell adhesion	4	777	27	15183	0.0468188
GO:1902895	positive regulation of pri-miRNA transcription by RNA polymerase II	4	777	23	15183	0.027717
GO:0050766	positive regulation of phagocytosis	4	777	26	15183	0.0415032
GO:2000463	positive regulation of excitatory postsynaptic potential	4	777	12	15183	0.00242138
GO:0001819	positive regulation of cytokine production	4	777	23	15183	0.027717
GO:0038191	neuropilin binding	4	777	18	15183	0.0117188
GO:0009968	negative regulation of signal transduction	4	777	24	15183	0.0319534
GO:0010596	negative regulation of endothelial cell migration	4	777	14	15183	0.00451151
GO:0043537	negative regulation of blood vessel endothelial cell migration	4	777	13	15183	0.00335708
GO:0048843	negative regulation of axon extension involved in axon guidance	4	777	24	15183	0.0319534
GO:0042157	lipoprotein metabolic process	4	777	20	15183	0.0171122
GO:0007611	learning or memory	4	777	26	15183	0.0415032
GO:0005355	glucose transmembrane transporter activity	4	777	9	15183	0.000697328
GO:1904659	glucose transmembrane transport	4	777	16	15183	0.00756007
GO:0008198	ferrous iron binding	4	777	18	15183	0.0117188
GO:0007566	embryo implantation	4	777	22	15183	0.0238353
GO:0045503	dynein light chain binding	4	777	19	15183	0.0142545
GO:0003341	cilium movement	4	777	24	15183	0.0319534
GO:0045499	chemorepellent activity	4	777	26	15183	0.0415032
GO:0055008	cardiac muscle tissue morphogenesis	4	777	15	15183	0.0059059
GO:0050873	brown fat cell differentiation	4	777	20	15183	0.0171122
GO:0001974	blood vessel remodeling	4	777	18	15183	0.0117188
GO:0050853	B cell receptor signaling pathway	4	777	26	15183	0.0415032
GO:0035313	wound healing, spreading of epidermal cells	3	777	10	15183	0.0122236
GO:0021517	ventral spinal cord development	3	777	6	15183	0.00237663
GO:0048010	vascular endothelial growth factor receptor signaling pathway	3	777	14	15183	0.0318392
GO:0001829	trophectodermal cell differentiation	3	777	12	15183	0.0207618
GO:0001223	transcription coactivator binding	3	777	10	15183	0.0122236
GO:0006360	transcription by RNA polymerase I	3	777	16	15183	0.0454215
GO:0045545	syndecan binding	3	777	5	15183	0.00123531
GO:0031629	synaptic vesicle fusion to presynaptic active zone membrane	3	777	12	15183	0.0207618
GO:0008307	structural constituent of muscle	3	777	16	15183	0.0454215
GO:0005732	small nucleolar ribonucleoprotein complex	3	777	9	15183	0.00889109
GO:0000055	ribosomal large subunit export from nucleus	3	777	10	15183	0.0122236
GO:0099175	regulation of postsynapse organization	3	777	10	15183	0.0122236
GO:0048168	regulation of neuronal synaptic plasticity	3	777	10	15183	0.0122236
GO:0043567	regulation of insulin-like growth factor receptor signaling pathway	3	777	6	15183	0.00237663
GO:0014059	regulation of dopamine secretion	3	777	14	15183	0.0318392
GO:0017158	regulation of calcium ion-dependent exocytosis	3	777	14	15183	0.0318392
GO:0070761	pre-snoRNP complex	3	777	7	15183	0.0040013
GO:0051968	positive regulation of synaptic transmission, glutamatergic	3	777	10	15183	0.0122236
GO:2000234	positive regulation of rRNA processing	3	777	9	15183	0.00889109
GO:0046579	positive regulation of Ras protein signal transduction	3	777	14	15183	0.0318392
GO:0031954	positive regulation of protein autophosphorylation	3	777	14	15183	0.0318392
GO:0045840	positive regulation of mitotic nuclear division	3	777	14	15183	0.0318392
GO:0045089	positive regulation of innate immune response	3	777	16	15183	0.0454215
GO:0022409	positive regulation of cell-cell adhesion	3	777	10	15183	0.0122236
GO:0018401	peptidyl-proline hydroxylation to 4-hydroxy-L-proline	3	777	8	15183	0.00615984
GO:0036157	outer dynein arm	3	777	5	15183	0.00123531
GO:0019205	nucleobase-containing compound kinase activity	3	777	11	15183	0.0161767
GO:0044798	nuclear transcription factor complex	3	777	15	15183	0.0383225
GO:0006809	nitric oxide biosynthetic process	3	777	7	15183	0.0040013
GO:1905064	negative regulation of vascular smooth muscle cell differentiation	3	777	5	15183	0.00123531
GO:0048662	negative regulation of smooth muscle cell proliferation	3	777	14	15183	0.0318392
GO:0014912	negative regulation of smooth muscle cell migration	3	777	7	15183	0.0040013
GO:0040015	negative regulation of multicellular organism growth	3	777	11	15183	0.0161767
GO:0033673	negative regulation of kinase activity	3	777	12	15183	0.0207618
GO:0045776	negative regulation of blood pressure	3	777	9	15183	0.00889109
GO:0030224	monocyte differentiation	3	777	13	15183	0.0259832
GO:0002548	monocyte chemotaxis	3	777	12	15183	0.0207618
GO:0015718	monocarboxylic acid transport	3	777	13	15183	0.0259832
GO:0008028	monocarboxylic acid transmembrane transporter activity	3	777	12	15183	0.0207618
GO:0005740	mitochondrial envelope	3	777	12	15183	0.0207618
GO:0000466	maturation of 5.8S rRNA from tricistronic rRNA transcript (SSU-rRNA, 5.8S rRNA, LSU-rRNA)	3	777	5	15183	0.00123531
GO:0035641	locomotory exploration behavior	3	777	8	15183	0.00615984
GO:0030595	leukocyte chemotaxis	3	777	10	15183	0.0122236
GO:0031995	insulin-like growth factor II binding	3	777	7	15183	0.0040013
GO:0031994	insulin-like growth factor I binding	3	777	10	15183	0.0122236
GO:0050930	induction of positive chemotaxis	3	777	12	15183	0.0207618
GO:0005978	glycogen biosynthetic process	3	777	13	15183	0.0259832
GO:0004966	galanin receptor activity	3	777	6	15183	0.00237663
GO:0048821	erythrocyte development	3	777	13	15183	0.0259832
GO:0000447	endonucleolytic cleavage in ITS1 to separate SSU-rRNA from 5.8S rRNA and LSU-rRNA from tricistronic rRNA transcript (SSU-rRNA, 5.8S rRNA, LSU-rRNA)	3	777	6	15183	0.00237663
GO:0003203	endocardial cushion morphogenesis	3	777	13	15183	0.0259832
GO:0048566	embryonic digestive tract development	3	777	16	15183	0.0454215
GO:0055123	digestive system development	3	777	7	15183	0.0040013
GO:0005251	delayed rectifier potassium channel activity	3	777	13	15183	0.0259832
GO:0046697	decidualization	3	777	14	15183	0.0318392
GO:0006958	complement activation, classical pathway	3	777	12	15183	0.0207618
GO:0032963	collagen metabolic process	3	777	14	15183	0.0318392
GO:0019956	chemokine binding	3	777	14	15183	0.0318392
GO:0016493	C-C chemokine receptor activity	3	777	14	15183	0.0318392
GO:0019957	C-C chemokine binding	3	777	14	15183	0.0318392
GO:0001502	cartilage condensation	3	777	11	15183	0.0161767
GO:0019752	carboxylic acid metabolic process	3	777	13	15183	0.0259832
GO:0048791	calcium ion-regulated exocytosis of neurotransmitter	3	777	15	15183	0.0383225
GO:0034704	calcium channel complex	3	777	16	15183	0.0454215
GO:0033173	calcineurin-NFAT signaling cascade	3	777	11	15183	0.0161767
GO:0031428	box C/D snoRNP complex	3	777	6	15183	0.00237663
GO:0001825	blastocyst formation	3	777	15	15183	0.0383225
GO:0006527	arginine catabolic process	3	777	5	15183	0.00123531
GO:0003823	antigen binding	3	777	9	15183	0.00889109
GO:0004115	3',5'-cyclic-AMP phosphodiesterase activity	3	777	12	15183	0.0207618
GO:0005172	vascular endothelial growth factor receptor binding	2	777	5	15183	0.0235875
GO:1990246	uniplex complex	2	777	6	15183	0.034193
GO:0035252	UDP-xylosyltransferase activity	2	777	6	15183	0.034193
GO:0034511	U3 snoRNA binding	2	777	6	15183	0.034193
GO:0044342	type B pancreatic cell proliferation	2	777	6	15183	0.034193
GO:0008176	tRNA (guanine-N7-)-methyltransferase activity	2	777	2	15183	0.00261575
GO:0106004	tRNA (guanine-N7)-methylation	2	777	2	15183	0.00261575
GO:0045061	thymic T cell selection	2	777	5	15183	0.0235875
GO:0038163	thrombopoietin-mediated signaling pathway	2	777	5	15183	0.0235875
GO:0006567	threonine catabolic process	2	777	5	15183	0.0235875
GO:0034617	tetrahydrobiopterin binding	2	777	2	15183	0.00261575
GO:0035989	tendon development	2	777	4	15183	0.0146466
GO:0016176	superoxide-generating NADPH oxidase activator activity	2	777	6	15183	0.034193
GO:0098919	structural constituent of postsynaptic density	2	777	4	15183	0.0146466
GO:0048254	snoRNA localization	2	777	5	15183	0.0235875
GO:0070905	serine binding	2	777	4	15183	0.0146466
GO:0050915	sensory perception of sour taste	2	777	4	15183	0.0146466
GO:0046903	secretion	2	777	4	15183	0.0146466
GO:0008649	rRNA methyltransferase activity	2	777	7	15183	0.0462696
GO:0070475	rRNA base methylation	2	777	6	15183	0.034193
GO:0036265	RNA (guanine-N7)-methylation	2	777	2	15183	0.00261575
GO:0033280	response to vitamin D	2	777	6	15183	0.034193
GO:0019236	response to pheromone	2	777	4	15183	0.0146466
GO:0001975	response to amphetamine	2	777	7	15183	0.0462696
GO:0060541	respiratory system development	2	777	4	15183	0.0146466
GO:0003100	regulation of systemic arterial blood pressure by endothelin	2	777	4	15183	0.0146466
GO:0098693	regulation of synaptic vesicle cycle	2	777	7	15183	0.0462696
GO:1903025	regulation of RNA polymerase II regulatory region sequence-specific DNA binding	2	777	4	15183	0.0146466
GO:0048385	regulation of retinoic acid receptor signaling pathway	2	777	4	15183	0.0146466
GO:0001919	regulation of receptor recycling	2	777	4	15183	0.0146466
GO:1900452	regulation of long-term synaptic depression	2	777	4	15183	0.0146466
GO:0050920	regulation of chemotaxis	2	777	5	15183	0.0235875
GO:0038026	reelin-mediated signaling pathway	2	777	6	15183	0.034193
GO:0050786	RAGE receptor binding	2	777	7	15183	0.0462696
GO:0034388	Pwp2p-containing subcomplex of 90S preribosome	2	777	6	15183	0.034193
GO:0006029	proteoglycan metabolic process	2	777	5	15183	0.0235875
GO:0004720	protein-lysine 6-oxidase activity	2	777	5	15183	0.0235875
GO:1902570	protein localization to nucleolus	2	777	7	15183	0.0462696
GO:0071205	protein localization to juxtaparanode region of axon	2	777	4	15183	0.0146466
GO:0070528	protein kinase C signaling	2	777	7	15183	0.0462696
GO:0050220	prostaglandin-E synthase activity	2	777	3	15183	0.00758018
GO:0008475	procollagen-lysine 5-dioxygenase activity	2	777	3	15183	0.00758018
GO:0098698	postsynaptic specialization assembly	2	777	3	15183	0.00758018
GO:0097119	postsynaptic density protein 95 clustering	2	777	4	15183	0.0146466
GO:0090129	positive regulation of synapse maturation	2	777	7	15183	0.0462696
GO:0014911	positive regulation of smooth muscle cell migration	2	777	5	15183	0.0235875
GO:1904751	positive regulation of protein localization to nucleolus	2	777	3	15183	0.00758018
GO:0010739	positive regulation of protein kinase A signaling	2	777	5	15183	0.0235875
GO:0043243	positive regulation of protein complex disassembly	2	777	3	15183	0.00758018
GO:0043068	positive regulation of programmed cell death	2	777	7	15183	0.0462696
GO:0050927	positive regulation of positive chemotaxis	2	777	4	15183	0.0146466
GO:0010756	positive regulation of plasminogen activation	2	777	7	15183	0.0462696
GO:0060754	positive regulation of mast cell chemotaxis	2	777	6	15183	0.034193
GO:2000020	positive regulation of male gonad development	2	777	4	15183	0.0146466
GO:0048170	positive regulation of long-term neuronal synaptic plasticity	2	777	3	15183	0.00758018
GO:0097151	positive regulation of inhibitory postsynaptic potential	2	777	2	15183	0.00261575
GO:0051798	positive regulation of hair follicle development	2	777	7	15183	0.0462696
GO:0031284	positive regulation of guanylate cyclase activity	2	777	6	15183	0.034193
GO:0060252	positive regulation of glial cell proliferation	2	777	6	15183	0.034193
GO:0031622	positive regulation of fever generation	2	777	3	15183	0.00758018
GO:0038033	positive regulation of endothelial cell chemotaxis by VEGF-activated vascular endothelial growth factor receptor signaling pathway	2	777	4	15183	0.0146466
GO:2000573	positive regulation of DNA biosynthetic process	2	777	5	15183	0.0235875
GO:0090280	positive regulation of calcium ion import	2	777	7	15183	0.0462696
GO:2000969	positive regulation of AMPA receptor activity	2	777	5	15183	0.0235875
GO:0016776	phosphotransferase activity, phosphate group as acceptor	2	777	4	15183	0.0146466
GO:0032287	peripheral nervous system myelin maintenance	2	777	7	15183	0.0462696
GO:0031545	peptidyl-proline 4-dioxygenase activity	2	777	3	15183	0.00758018
GO:0018057	peptidyl-lysine oxidation	2	777	5	15183	0.0235875
GO:0017185	peptidyl-lysine hydroxylation	2	777	7	15183	0.0462696
GO:0033270	paranode region of axon	2	777	7	15183	0.0462696
GO:0008142	oxysterol binding	2	777	3	15183	0.00758018
GO:0016641	oxidoreductase activity, acting on the CH-NH2 group of donors, oxygen as acceptor	2	777	5	15183	0.0235875
GO:0001550	ovarian cumulus expansion	2	777	3	15183	0.00758018
GO:0008228	opsonization	2	777	3	15183	0.00758018
GO:0009166	nucleotide catabolic process	2	777	2	15183	0.00261575
GO:1900164	nodal signaling pathway involved in determination of lateral mesoderm left/right asymmetry	2	777	2	15183	0.00261575
GO:0097114	NMDA glutamate receptor clustering	2	777	3	15183	0.00758018
GO:0004517	nitric-oxide synthase activity	2	777	2	15183	0.00261575
GO:0007263	nitric oxide mediated signal transduction	2	777	5	15183	0.0235875
GO:0004983	neuropeptide Y receptor activity	2	777	5	15183	0.0235875
GO:0038007	netrin-activated signaling pathway	2	777	6	15183	0.034193
GO:0005042	netrin receptor activity	2	777	6	15183	0.034193
GO:1904468	negative regulation of tumor necrosis factor secretion	2	777	4	15183	0.0146466
GO:2000297	negative regulation of synapse maturation	2	777	2	15183	0.00261575
GO:0051151	negative regulation of smooth muscle cell differentiation	2	777	6	15183	0.034193
GO:0010544	negative regulation of platelet activation	2	777	6	15183	0.034193
GO:1902219	negative regulation of intrinsic apoptotic signaling pathway in response to osmotic stress	2	777	3	15183	0.00758018
GO:0060770	negative regulation of epithelial cell proliferation involved in prostate gland development	2	777	6	15183	0.034193
GO:2000279	negative regulation of DNA biosynthetic process	2	777	6	15183	0.034193
GO:0051926	negative regulation of calcium ion transport	2	777	6	15183	0.034193
GO:0048712	negative regulation of astrocyte differentiation	2	777	6	15183	0.034193
GO:0003958	NADPH-hemoprotein reductase activity	2	777	5	15183	0.0235875
GO:0034457	Mpp10 complex	2	777	3	15183	0.00758018
GO:0035694	mitochondrial protein catabolic process	2	777	4	15183	0.0146466
GO:0097345	mitochondrial outer membrane permeabilization	2	777	7	15183	0.0462696
GO:0042711	maternal behavior	2	777	4	15183	0.0146466
GO:0042629	mast cell granule	2	777	5	15183	0.0235875
GO:0043303	mast cell degranulation	2	777	6	15183	0.034193
GO:0019158	mannokinase activity	2	777	4	15183	0.0146466
GO:0099562	maintenance of postsynaptic density structure	2	777	3	15183	0.00758018
GO:0042116	macrophage activation	2	777	6	15183	0.034193
GO:0006565	L-serine catabolic process	2	777	4	15183	0.0146466
GO:0004459	L-lactate dehydrogenase activity	2	777	5	15183	0.0235875
GO:0015280	ligand-gated sodium channel activity	2	777	6	15183	0.034193
GO:0098531	ligand-activated transcription factor activity	2	777	2	15183	0.00261575
GO:0061737	leukotriene signaling pathway	2	777	3	15183	0.00758018
GO:0004974	leukotriene receptor activity	2	777	2	15183	0.00261575
GO:0001632	leukotriene B4 receptor activity	2	777	2	15183	0.00261575
GO:0097477	lateral motor column neuron migration	2	777	3	15183	0.00758018
GO:0019210	kinase inhibitor activity	2	777	5	15183	0.0235875
GO:0034986	iron chaperone activity	2	777	2	15183	0.00261575
GO:0072606	interleukin-8 secretion	2	777	4	15183	0.0146466
GO:0042567	insulin-like growth factor ternary complex	2	777	3	15183	0.00758018
GO:0060077	inhibitory synapse	2	777	5	15183	0.0235875
GO:0042571	immunoglobulin complex, circulating	2	777	5	15183	0.0235875
GO:0046947	hydroxylysine biosynthetic process	2	777	3	15183	0.00758018
GO:0004396	hexokinase activity	2	777	5	15183	0.0235875
GO:0001652	granular component	2	777	5	15183	0.0235875
GO:0098690	glycinergic synapse	2	777	3	15183	0.00758018
GO:0006544	glycine metabolic process	2	777	4	15183	0.0146466
GO:0019563	glycerol catabolic process	2	777	5	15183	0.0235875
GO:0043295	glutathione binding	2	777	6	15183	0.034193
GO:0005536	glucose binding	2	777	7	15183	0.0462696
GO:0004340	glucokinase activity	2	777	4	15183	0.0146466
GO:0090521	glomerular visceral epithelial cell migration	2	777	4	15183	0.0146466
GO:0004332	fructose-bisphosphate aldolase activity	2	777	3	15183	0.00758018
GO:0008865	fructokinase activity	2	777	4	15183	0.0146466
GO:0035767	endothelial cell chemotaxis	2	777	7	15183	0.0462696
GO:0060136	embryonic process involved in female pregnancy	2	777	7	15183	0.0462696
GO:0048251	elastic fiber assembly	2	777	7	15183	0.0462696
GO:0035912	dorsal aorta morphogenesis	2	777	6	15183	0.034193
GO:0098691	dopaminergic synapse	2	777	6	15183	0.034193
GO:0055056	D-glucose transmembrane transporter activity	2	777	2	15183	0.00261575
GO:0070837	dehydroascorbic acid transport	2	777	3	15183	0.00758018
GO:0033300	dehydroascorbic acid transmembrane transporter activity	2	777	3	15183	0.00758018
GO:0000448	cleavage in ITS2 between 5.8S rRNA and LSU-rRNA of tricistronic rRNA transcript (SSU-rRNA, 5.8S rRNA, LSU-rRNA)	2	777	2	15183	0.00261575
GO:0036315	cellular response to sterol	2	777	3	15183	0.00758018
GO:0035457	cellular response to interferon-alpha	2	777	7	15183	0.0462696
GO:0097011	cellular response to granulocyte macrophage colony-stimulating factor stimulus	2	777	7	15183	0.0462696
GO:0071474	cellular hyperosmotic response	2	777	4	15183	0.0146466
GO:0006968	cellular defense response	2	777	4	15183	0.0146466
GO:0031731	CCR6 chemokine receptor binding	2	777	7	15183	0.0462696
GO:0048020	CCR chemokine receptor binding	2	777	6	15183	0.034193
GO:0003209	cardiac atrium morphogenesis	2	777	7	15183	0.0462696
GO:1990523	bone regeneration	2	777	3	15183	0.00758018
GO:0019828	aspartic-type endopeptidase inhibitor activity	2	777	2	15183	0.00261575
GO:0034618	arginine binding	2	777	5	15183	0.0235875
GO:1990410	adrenomedullin receptor signaling pathway	2	777	3	15183	0.00758018
GO:1903143	adrenomedullin receptor complex	2	777	3	15183	0.00758018
GO:0001605	adrenomedullin receptor activity	2	777	3	15183	0.00758018
GO:0070325	lipoprotein particle receptor binding	1	777	1	15183	0.0511757
GO:0035795	negative regulation of mitochondrial membrane permeability	1	777	1	15183	0.0511757
GO:1990572	TERT-RMRP complex	1	777	1	15183	0.0511757
GO:0042010	interleukin-15 receptor activity	1	777	1	15183	0.0511757
GO:0061572	actin filament bundle organization	1	777	1	15183	0.0511757
GO:0033040	sour taste receptor activity	1	777	1	15183	0.0511757
GO:0071206	establishment of protein localization to juxtaparanode region of axon	1	777	1	15183	0.0511757
GO:0015887	pantothenate transmembrane transport	1	777	1	15183	0.0511757
GO:0052909	18S rRNA (adenine(1779)-N(6)/adenine(1780)-N(6))-dimethyltransferase activity	1	777	1	15183	0.0511757
GO:0051586	positive regulation of dopamine uptake involved in synaptic transmission	1	777	1	15183	0.0511757
GO:0045091	regulation of single stranded viral RNA replication via double stranded DNA intermediate	1	777	1	15183	0.0511757
GO:0035906	descending aorta development	1	777	1	15183	0.0511757
GO:0071641	negative regulation of macrophage inflammatory protein 1 alpha production	1	777	1	15183	0.0511757
GO:0038160	CXCL12-activated CXCR4 signaling pathway	1	777	1	15183	0.0511757
GO:0021511	spinal cord patterning	1	777	1	15183	0.0511757
GO:0061090	positive regulation of sequestering of zinc ion	1	777	1	15183	0.0511757
GO:0097116	gephyrin clustering involved in postsynaptic density assembly	1	777	1	15183	0.0511757
GO:2000346	negative regulation of hepatocyte proliferation	1	777	1	15183	0.0511757
GO:0038041	cross-receptor inhibition within G protein-coupled receptor heterodimer	1	777	1	15183	0.0511757
GO:0007530	sex determination	1	777	1	15183	0.0511757
GO:0043527	tRNA methyltransferase complex	1	777	1	15183	0.0511757
GO:0022029	telencephalon cell migration	1	777	1	15183	0.0511757
GO:0042610	CD8 receptor binding	1	777	1	15183	0.0511757
GO:1902204	positive regulation of hepatocyte growth factor receptor signaling pathway	1	777	1	15183	0.0511757
GO:0015054	gastrin receptor activity	1	777	1	15183	0.0511757
GO:0035905	ascending aorta development	1	777	1	15183	0.0511757
GO:0004807	triose-phosphate isomerase activity	1	777	1	15183	0.0511757
GO:1904992	positive regulation of adenylate cyclase-inhibiting dopamine receptor signaling pathway	1	777	1	15183	0.0511757
GO:0035513	oxidative RNA demethylation	1	777	1	15183	0.0511757
GO:2000351	regulation of endothelial cell apoptotic process	1	777	1	15183	0.0511757
GO:0001635	calcitonin gene-related peptide receptor activity	1	777	1	15183	0.0511757
GO:1903981	enterobactin binding	1	777	1	15183	0.0511757
GO:0035003	subapical complex	1	777	1	15183	0.0511757
GO:0034687	integrin alphaL-beta2 complex	1	777	1	15183	0.0511757
GO:0099162	regulation of neurotransmitter loading into synaptic vesicle	1	777	1	15183	0.0511757
GO:0003421	growth plate cartilage axis specification	1	777	1	15183	0.0511757
GO:0005252	open rectifier potassium channel activity	1	777	1	15183	0.0511757
GO:0008111	alpha-methylacyl-CoA racemase activity	1	777	1	15183	0.0511757
GO:0038164	thrombopoietin receptor activity	1	777	1	15183	0.0511757
GO:0004476	mannose-6-phosphate isomerase activity	1	777	1	15183	0.0511757
GO:1904050	positive regulation of spontaneous neurotransmitter secretion	1	777	1	15183	0.0511757
GO:0045601	regulation of endothelial cell differentiation	1	777	1	15183	0.0511757
GO:0072651	interferon-tau production	1	777	1	15183	0.0511757
GO:0019285	glycine betaine biosynthetic process from choline	1	777	1	15183	0.0511757
GO:0097117	guanylate kinase-associated protein clustering	1	777	1	15183	0.0511757
GO:0150058	amylin receptor complex 3	1	777	1	15183	0.0511757
GO:0099148	regulation of synaptic vesicle docking	1	777	1	15183	0.0511757
GO:1901676	positive regulation of histone H3-K27 acetylation	1	777	1	15183	0.0511757
GO:0001626	nociceptin receptor activity	1	777	1	15183	0.0511757
GO:0014873	response to muscle activity involved in regulation of muscle adaptation	1	777	1	15183	0.0511757
GO:0021813	cell-cell adhesion involved in neuronal-glial interactions involved in cerebral cortex radial glia guided migration	1	777	1	15183	0.0511757
GO:0055111	ingression involved in gastrulation with mouth forming second	1	777	1	15183	0.0511757
GO:0001172	transcription, RNA-templated	1	777	1	15183	0.0511757
GO:0045183	translation factor activity, non-nucleic acid binding	1	777	1	15183	0.0511757
GO:0010868	negative regulation of triglyceride biosynthetic process	1	777	1	15183	0.0511757
GO:0042492	gamma-delta T cell differentiation	1	777	1	15183	0.0511757
GO:0016614	oxidoreductase activity, acting on CH-OH group of donors	1	777	1	15183	0.0511757
GO:0072679	thymocyte migration	1	777	1	15183	0.0511757
GO:0034777	recycling endosome lumen	1	777	1	15183	0.0511757
GO:0050928	negative regulation of positive chemotaxis	1	777	1	15183	0.0511757
GO:2000195	negative regulation of female gonad development	1	777	1	15183	0.0511757
GO:0003721	telomerase RNA reverse transcriptase activity	1	777	1	15183	0.0511757
GO:0038147	C-X-C motif chemokine 12 receptor activity	1	777	1	15183	0.0511757
GO:1902466	positive regulation of histone H3-K27 trimethylation	1	777	1	15183	0.0511757
GO:0034189	very-low-density lipoprotein particle binding	1	777	1	15183	0.0511757
GO:0090208	positive regulation of triglyceride metabolic process	1	777	1	15183	0.0511757
GO:0008903	hydroxypyruvate isomerase activity	1	777	1	15183	0.0511757
GO:1904394	negative regulation of skeletal muscle acetylcholine-gated channel clustering	1	777	1	15183	0.0511757
GO:0060804	positive regulation of Wnt signaling pathway by BMP signaling pathway	1	777	1	15183	0.0511757
GO:0061751	neutral sphingomyelin phosphodiesterase activity	1	777	1	15183	0.0511757
GO:0031644	regulation of neurological system process	1	777	1	15183	0.0511757
GO:0001872	(1->3)-beta-D-glucan binding	1	777	1	15183	0.0511757
GO:0006448	regulation of translational elongation	1	777	1	15183	0.0511757
GO:1990833	clathrin-uncoating ATPase activity	1	777	1	15183	0.0511757
GO:0007320	insemination	1	777	1	15183	0.0511757
GO:0004850	uridine phosphorylase activity	1	777	1	15183	0.0511757
GO:0044869	negative regulation by host of viral exo-alpha-sialidase activity	1	777	1	15183	0.0511757
GO:0072512	trivalent inorganic cation transport	1	777	1	15183	0.0511757
GO:0005153	interleukin-8 receptor binding	1	777	1	15183	0.0511757
GO:1904999	positive regulation of leukocyte adhesion to arterial endothelial cell	1	777	1	15183	0.0511757
GO:0042886	amide transport	1	777	1	15183	0.0511757
GO:0030251	guanylate cyclase inhibitor activity	1	777	1	15183	0.0511757
GO:0047173	phosphatidylcholine-retinol O-acyltransferase activity	1	777	1	15183	0.0511757
GO:0050902	leukocyte adhesive activation	1	777	1	15183	0.0511757
GO:0042497	triacyl lipopeptide binding	1	777	1	15183	0.0511757
GO:0038025	reelin receptor activity	1	777	1	15183	0.0511757
GO:0046015	regulation of transcription by glucose	1	777	1	15183	0.0511757
GO:0010722	regulation of ferrochelatase activity	1	777	1	15183	0.0511757
GO:0047941	glucuronolactone reductase activity	1	777	1	15183	0.0511757
GO:0000333	telomerase catalytic core complex	1	777	1	15183	0.0511757
GO:1905513	negative regulation of short-term synaptic potentiation	1	777	1	15183	0.0511757
GO:0019726	mevaldate reductase (NADPH) activity	1	777	1	15183	0.0511757
GO:1900125	regulation of hyaluronan biosynthetic process	1	777	1	15183	0.0511757
GO:0045829	negative regulation of isotype switching	1	777	1	15183	0.0511757
GO:0010533	regulation of activation of Janus kinase activity	1	777	1	15183	0.0511757
GO:1903016	negative regulation of exo-alpha-sialidase activity	1	777	1	15183	0.0511757
GO:0033342	negative regulation of collagen binding	1	777	1	15183	0.0511757
GO:0070722	Tle3-Aes complex	1	777	1	15183	0.0511757
GO:0003968	RNA-directed 5'-3' RNA polymerase activity	1	777	1	15183	0.0511757
GO:0002876	positive regulation of chronic inflammatory response to antigenic stimulus	1	777	1	15183	0.0511757
GO:0009415	response to water	1	777	1	15183	0.0511757
GO:1904492	Ac-Asp-Glu binding	1	777	1	15183	0.0511757
GO:0031279	regulation of cyclase activity	1	777	1	15183	0.0511757
GO:0072554	blood vessel lumenization	1	777	1	15183	0.0511757
GO:2000586	regulation of platelet-derived growth factor receptor-beta signaling pathway	1	777	1	15183	0.0511757
GO:1901383	negative regulation of chorionic trophoblast cell proliferation	1	777	1	15183	0.0511757
GO:0031379	RNA-directed RNA polymerase complex	1	777	1	15183	0.0511757
GO:0086103	G protein-coupled receptor signaling pathway involved in heart process	1	777	1	15183	0.0511757
GO:0010257	NADH dehydrogenase complex assembly	1	777	1	15183	0.0511757
GO:0035814	negative regulation of renal sodium excretion	1	777	1	15183	0.0511757
GO:2000252	negative regulation of feeding behavior	1	777	1	15183	0.0511757
GO:1905176	positive regulation of vascular smooth muscle cell dedifferentiation	1	777	1	15183	0.0511757
GO:0061048	negative regulation of branching involved in lung morphogenesis	1	777	1	15183	0.0511757
GO:0034708	methyltransferase complex	1	777	1	15183	0.0511757
GO:0099612	protein localization to axon	1	777	1	15183	0.0511757
GO:1903422	negative regulation of synaptic vesicle recycling	1	777	1	15183	0.0511757
GO:0044871	negative regulation by host of viral glycoprotein metabolic process	1	777	1	15183	0.0511757
GO:1904764	chaperone-mediated autophagy translocation complex disassembly	1	777	1	15183	0.0511757
GO:0033746	histone demethylase activity (H3-R2 specific)	1	777	1	15183	0.0511757
GO:0042851	L-alanine metabolic process	1	777	1	15183	0.0511757
GO:1905171	positive regulation of protein localization to phagocytic vesicle	1	777	1	15183	0.0511757
GO:0071644	negative regulation of chemokine (C-C motif) ligand 4 production	1	777	1	15183	0.0511757
GO:1904146	positive regulation of meiotic cell cycle process involved in oocyte maturation	1	777	1	15183	0.0511757
GO:0002826	negative regulation of T-helper 1 type immune response	1	777	1	15183	0.0511757
GO:1904022	positive regulation of G protein-coupled receptor internalization	1	777	1	15183	0.0511757
GO:1905929	positive regulation of invadopodium disassembly	1	777	1	15183	0.0511757
GO:0004334	fumarylacetoacetase activity	1	777	1	15183	0.0511757
GO:0000821	regulation of arginine metabolic process	1	777	1	15183	0.0511757
GO:0098850	extrinsic component of synaptic vesicle membrane	1	777	1	15183	0.0511757
GO:0015091	ferric iron transmembrane transporter activity	1	777	1	15183	0.0511757
GO:0099031	anchored component of postsynaptic density membrane	1	777	1	15183	0.0511757
GO:0018146	keratan sulfate biosynthetic process	1	777	1	15183	0.0511757
GO:0005914	spot adherens junction	1	777	1	15183	0.0511757
GO:0004948	calcitonin receptor activity	1	777	1	15183	0.0511757
GO:0099568	cytoplasmic region	1	777	1	15183	0.0511757
GO:0003830	beta-1,4-mannosylglycoprotein 4-beta-N-acetylglucosaminyltransferase activity	1	777	1	15183	0.0511757
GO:0004151	dihydroorotase activity	1	777	1	15183	0.0511757
GO:0060183	apelin receptor signaling pathway	1	777	1	15183	0.0511757
GO:2001037	positive regulation of tongue muscle cell differentiation	1	777	1	15183	0.0511757
GO:0070079	histone H4-R3 demethylation	1	777	1	15183	0.0511757
GO:0001681	sialate O-acetylesterase activity	1	777	1	15183	0.0511757
GO:0051494	negative regulation of cytoskeleton organization	1	777	1	15183	0.0511757
GO:0090648	response to environmental enrichment	1	777	1	15183	0.0511757
GO:0004117	calmodulin-dependent cyclic-nucleotide phosphodiesterase activity	1	777	1	15183	0.0511757
GO:0010810	regulation of cell-substrate adhesion	1	777	1	15183	0.0511757
GO:0001949	sebaceous gland cell differentiation	1	777	1	15183	0.0511757
GO:0015774	polysaccharide transport	1	777	1	15183	0.0511757
GO:0021859	pyramidal neuron differentiation	1	777	1	15183	0.0511757
GO:0002085	inhibition of neuroepithelial cell differentiation	1	777	1	15183	0.0511757
GO:0035046	pronuclear migration	1	777	1	15183	0.0511757
GO:0045112	integrin biosynthetic process	1	777	1	15183	0.0511757
GO:1904493	tetrahydrofolyl-poly(glutamate) polymer binding	1	777	1	15183	0.0511757
GO:0106140	P-TEFb complex binding	1	777	1	15183	0.0511757
GO:1900424	regulation of defense response to bacterium	1	777	1	15183	0.0511757
GO:1903704	negative regulation of production of siRNA involved in RNA interference	1	777	1	15183	0.0511757
GO:0042495	detection of triacyl bacterial lipopeptide	1	777	1	15183	0.0511757
GO:0016078	tRNA catabolic process	1	777	1	15183	0.0511757
GO:0038168	epidermal growth factor receptor signaling pathway via I-kappaB kinase/NF-kappaB cascade	1	777	1	15183	0.0511757
GO:0018395	peptidyl-lysine hydroxylation to 5-hydroxy-L-lysine	1	777	1	15183	0.0511757
GO:0048852	diencephalon morphogenesis	1	777	1	15183	0.0511757
GO:0000726	non-recombinational repair	1	777	1	15183	0.0511757
GO:0005275	amine transmembrane transporter activity	1	777	1	15183	0.0511757
GO:1902178	fibroblast growth factor receptor apoptotic signaling pathway	1	777	1	15183	0.0511757
GO:0099025	anchored component of postsynaptic membrane	1	777	1	15183	0.0511757
GO:0008523	sodium-dependent multivitamin transmembrane transporter activity	1	777	1	15183	0.0511757
GO:0008929	methylglyoxal synthase activity	1	777	1	15183	0.0511757
GO:2000860	positive regulation of aldosterone secretion	1	777	1	15183	0.0511757
GO:0060557	positive regulation of vitamin D biosynthetic process	1	777	1	15183	0.0511757
GO:0015878	biotin transport	1	777	1	15183	0.0511757
GO:1904234	positive regulation of aconitate hydratase activity	1	777	1	15183	0.0511757
GO:0008812	choline dehydrogenase activity	1	777	1	15183	0.0511757
GO:0070042	rRNA (uridine-N3-)-methyltransferase activity	1	777	1	15183	0.0511757
GO:0036269	swimming behavior	1	777	1	15183	0.0511757
GO:0042108	positive regulation of cytokine biosynthetic process	1	777	1	15183	0.0511757
GO:0042568	insulin-like growth factor binary complex	1	777	1	15183	0.0511757
GO:0043417	negative regulation of skeletal muscle tissue regeneration	1	777	1	15183	0.0511757
GO:0002439	chronic inflammatory response to antigenic stimulus	1	777	1	15183	0.0511757
GO:0071731	response to nitric oxide	1	777	1	15183	0.0511757
GO:1990408	calcitonin gene-related peptide receptor signaling pathway	1	777	1	15183	0.0511757
GO:1990221	L-cysteine desulfurase complex	1	777	1	15183	0.0511757
GO:0042494	detection of bacterial lipoprotein	1	777	1	15183	0.0511757
GO:0032290	peripheral nervous system myelin formation	1	777	1	15183	0.0511757
GO:0046717	acid secretion	1	777	1	15183	0.0511757
GO:0051731	polynucleotide 5'-hydroxyl-kinase activity	1	777	1	15183	0.0511757
GO:1903572	positive regulation of protein kinase D signaling	1	777	1	15183	0.0511757
GO:0004375	glycine dehydrogenase (decarboxylating) activity	1	777	1	15183	0.0511757
GO:0046293	formaldehyde biosynthetic process	1	777	1	15183	0.0511757
GO:0000453	enzyme-directed rRNA 2'-O-methylation	1	777	1	15183	0.0511757
GO:0003029	detection of hypoxic conditions in blood by carotid body chemoreceptor signaling	1	777	1	15183	0.0511757
GO:0001581	detection of chemical stimulus involved in sensory perception of sour taste	1	777	1	15183	0.0511757
GO:0031704	apelin receptor binding	1	777	1	15183	0.0511757
GO:0003156	regulation of animal organ formation	1	777	1	15183	0.0511757
GO:0004070	aspartate carbamoyltransferase activity	1	777	1	15183	0.0511757
GO:1904750	negative regulation of protein localization to nucleolus	1	777	1	15183	0.0511757
GO:0021919	BMP signaling pathway involved in spinal cord dorsal/ventral patterning	1	777	1	15183	0.0511757
GO:0060460	left lung morphogenesis	1	777	1	15183	0.0511757
GO:0080132	fatty acid alpha-hydroxylase activity	1	777	1	15183	0.0511757
GO:0048327	axial mesodermal cell fate specification	1	777	1	15183	0.0511757
GO:0004618	phosphoglycerate kinase activity	1	777	1	15183	0.0511757
GO:0016743	carboxyl- or carbamoyltransferase activity	1	777	1	15183	0.0511757
GO:0050703	interleukin-1 alpha secretion	1	777	1	15183	0.0511757
GO:0045212	neurotransmitter receptor biosynthetic process	1	777	1	15183	0.0511757
GO:1904075	positive regulation of trophectodermal cell proliferation	1	777	1	15183	0.0511757
GO:0044736	acid-sensing ion channel activity	1	777	1	15183	0.0511757
GO:0005146	leukemia inhibitory factor receptor binding	1	777	1	15183	0.0511757
GO:1905188	positive regulation of metaphase/anaphase transition of meiosis I	1	777	1	15183	0.0511757
GO:1990406	CGRP receptor complex	1	777	1	15183	0.0511757
GO:1903019	negative regulation of glycoprotein metabolic process	1	777	1	15183	0.0511757
GO:0051349	positive regulation of lyase activity	1	777	1	15183	0.0511757
GO:0047655	allyl-alcohol dehydrogenase activity	1	777	1	15183	0.0511757
GO:1904744	positive regulation of telomeric DNA binding	1	777	1	15183	0.0511757
GO:0048101	calcium- and calmodulin-regulated 3',5'-cyclic-GMP phosphodiesterase activity	1	777	1	15183	0.0511757
GO:0031905	early endosome lumen	1	777	1	15183	0.0511757
GO:0032370	positive regulation of lipid transport	1	777	1	15183	0.0511757
GO:0021602	cranial nerve morphogenesis	1	777	1	15183	0.0511757
GO:0051873	killing by host of symbiont cells	1	777	1	15183	0.0511757
GO:1904881	cellular response to hydrogen sulfide	1	777	1	15183	0.0511757
GO:0008732	L-allo-threonine aldolase activity	1	777	1	15183	0.0511757
GO:1905662	negative regulation of telomerase RNA reverse transcriptase activity	1	777	1	15183	0.0511757
GO:0004751	ribose-5-phosphate isomerase activity	1	777	1	15183	0.0511757
GO:0061741	chaperone-mediated protein transport involved in chaperone-mediated autophagy	1	777	1	15183	0.0511757
GO:0006196	AMP catabolic process	1	777	1	15183	0.0511757
GO:0003947	(N-acetylneuraminyl)-galactosylglucosylceramide N-acetylgalactosaminyltransferase activity	1	777	1	15183	0.0511757
GO:0097541	axonemal basal plate	1	777	1	15183	0.0511757
GO:0002101	tRNA wobble cytosine modification	1	777	1	15183	0.0511757
GO:0070195	growth hormone receptor complex	1	777	1	15183	0.0511757
GO:1900120	regulation of receptor binding	1	777	1	15183	0.0511757
GO:0035802	adrenal cortex formation	1	777	1	15183	0.0511757
GO:0099617	matrix side of mitochondrial inner membrane	1	777	1	15183	0.0511757
GO:0035304	regulation of protein dephosphorylation	1	777	1	15183	0.0511757
GO:0044788	modulation by host of viral process	1	777	1	15183	0.0511757
GO:0030258	lipid modification	1	777	1	15183	0.0511757
GO:0070724	BMP receptor complex	1	777	1	15183	0.0511757
GO:0030197	extracellular matrix constituent, lubricant activity	1	777	1	15183	0.0511757
GO:0000032	cell wall mannoprotein biosynthetic process	1	777	1	15183	0.0511757
GO:0071471	cellular response to non-ionic osmotic stress	1	777	1	15183	0.0511757
GO:0004058	aromatic-L-amino-acid decarboxylase activity	1	777	1	15183	0.0511757
GO:1902904	negative regulation of supramolecular fiber organization	1	777	1	15183	0.0511757
GO:1990832	slow axonal transport	1	777	1	15183	0.0511757
GO:2000334	positive regulation of blood microparticle formation	1	777	1	15183	0.0511757
GO:0036156	inner dynein arm	1	777	1	15183	0.0511757
GO:0042558	pteridine-containing compound metabolic process	1	777	1	15183	0.0511757
GO:1990983	tRNA demethylation	1	777	1	15183	0.0511757
GO:0010721	negative regulation of cell development	1	777	1	15183	0.0511757
GO:0008705	methionine synthase activity	1	777	1	15183	0.0511757
GO:0014806	smooth muscle hyperplasia	1	777	1	15183	0.0511757
GO:0071329	cellular response to sucrose stimulus	1	777	1	15183	0.0511757
GO:0044857	plasma membrane raft organization	1	777	1	15183	0.0511757
GO:0003844	1,4-alpha-glucan branching enzyme activity	1	777	1	15183	0.0511757
GO:0090285	negative regulation of protein glycosylation in Golgi	1	777	1	15183	0.0511757
GO:1904306	positive regulation of gastro-intestinal system smooth muscle contraction	1	777	1	15183	0.0511757
GO:0046185	aldehyde catabolic process	1	777	1	15183	0.0511757
GO:0050459	ethanolamine-phosphate phospho-lyase activity	1	777	1	15183	0.0511757
GO:0005129	granulocyte macrophage colony-stimulating factor receptor binding	1	777	1	15183	0.0511757
GO:0004088	carbamoyl-phosphate synthase (glutamine-hydrolyzing) activity	1	777	1	15183	0.0511757
GO:1903403	negative regulation of renal phosphate excretion	1	777	1	15183	0.0511757
GO:0060802	epiblast cell-extraembryonic ectoderm cell signaling involved in anterior/posterior axis specification	1	777	1	15183	0.0511757
GO:0071874	cellular response to norepinephrine stimulus	1	777	1	15183	0.0511757
GO:0060739	mesenchymal-epithelial cell signaling involved in prostate gland development	1	777	1	15183	0.0511757
GO:1990927	calcium ion regulated lysosome exocytosis	1	777	1	15183	0.0511757
GO:0006545	glycine biosynthetic process	1	777	1	15183	0.0511757
GO:0005592	collagen type XI trimer	1	777	1	15183	0.0511757
GO:0031695	alpha-2B adrenergic receptor binding	1	777	1	15183	0.0511757
GO:0001642	group III metabotropic glutamate receptor activity	1	777	1	15183	0.0511757
GO:0047939	L-glucuronate reductase activity	1	777	1	15183	0.0511757
GO:0090361	regulation of platelet-derived growth factor production	1	777	1	15183	0.0511757
GO:0097090	presynaptic membrane organization	1	777	1	15183	0.0511757
GO:0001534	radial spoke	1	777	1	15183	0.0511757
GO:0042840	D-glucuronate catabolic process	1	777	1	15183	0.0511757
GO:0035354	Toll-like receptor 1-Toll-like receptor 2 protein complex	1	777	1	15183	0.0511757
GO:0060753	regulation of mast cell chemotaxis	1	777	1	15183	0.0511757
GO:0008445	D-aspartate oxidase activity	1	777	1	15183	0.0511757
GO:2000591	positive regulation of metanephric mesenchymal cell migration	1	777	1	15183	0.0511757
GO:0004035	alkaline phosphatase activity	1	777	1	15183	0.0511757
GO:0006581	acetylcholine catabolic process	1	777	1	15183	0.0511757
GO:1903547	regulation of growth hormone activity	1	777	1	15183	0.0511757
GO:2000057	negative regulation of Wnt signaling pathway involved in digestive tract morphogenesis	1	777	1	15183	0.0511757
GO:0036468	L-dopa decarboxylase activity	1	777	1	15183	0.0511757
GO:0070078	histone H3-R2 demethylation	1	777	1	15183	0.0511757
GO:0009383	rRNA (cytosine-C5-)-methyltransferase activity	1	777	1	15183	0.0511757
GO:1905665	positive regulation of calcium ion import across plasma membrane	1	777	1	15183	0.0511757
GO:0008419	RNA lariat debranching enzyme activity	1	777	1	15183	0.0511757
GO:0034678	integrin alpha8-beta1 complex	1	777	1	15183	0.0511757
GO:0030305	heparanase activity	1	777	1	15183	0.0511757
GO:0110097	regulation of calcium import into the mitochondrion	1	777	1	15183	0.0511757
GO:0070815	peptidyl-lysine 5-dioxygenase activity	1	777	1	15183	0.0511757
GO:0045735	nutrient reservoir activity	1	777	1	15183	0.0511757
GO:0097649	A axonemal microtubule	1	777	1	15183	0.0511757
GO:0090010	transforming growth factor beta receptor signaling pathway involved in primitive streak formation	1	777	1	15183	0.0511757
GO:1903488	negative regulation of lactation	1	777	1	15183	0.0511757
GO:0033749	histone demethylase activity (H4-R3 specific)	1	777	1	15183	0.0511757
GO:0007291	sperm individualization	1	777	1	15183	0.0511757
GO:0031283	negative regulation of guanylate cyclase activity	1	777	1	15183	0.0511757
GO:0046086	adenosine biosynthetic process	1	777	1	15183	0.0511757
GO:0045837	negative regulation of membrane potential	1	777	1	15183	0.0511757
GO:1990134	epithelial cell apoptotic process involved in palatal shelf morphogenesis	1	777	1	15183	0.0511757
GO:1902000	homogentisate catabolic process	1	777	1	15183	0.0511757
GO:0097696	receptor signaling pathway via STAT	1	777	1	15183	0.0511757
GO:0010085	polarity specification of proximal/distal axis	1	777	1	15183	0.0511757
GO:1905403	negative regulation of activated CD8-positive, alpha-beta T cell apoptotic process	1	777	1	15183	0.0511757
GO:1904231	positive regulation of succinate dehydrogenase activity	1	777	1	15183	0.0511757
GO:0019682	glyceraldehyde-3-phosphate metabolic process	1	777	1	15183	0.0511757
GO:0042635	positive regulation of hair cycle	1	777	1	15183	0.0511757
GO:0010769	regulation of cell morphogenesis involved in differentiation	1	777	1	15183	0.0511757
GO:0051042	negative regulation of calcium-independent cell-cell adhesion	1	777	1	15183	0.0511757
GO:0004990	oxytocin receptor activity	1	777	1	15183	0.0511757
GO:0098680	template-free RNA nucleotidyltransferase	1	777	1	15183	0.0511757
GO:0022839	ion gated channel activity	1	777	1	15183	0.0511757
GO:0010855	adenylate cyclase inhibitor activity	1	777	1	15183	0.0511757
GO:2001226	negative regulation of chloride transport	1	777	1	15183	0.0511757
GO:0030369	ICAM-3 receptor activity	1	777	1	15183	0.0511757
GO:0061611	mannose to fructose-6-phosphate metabolic process	1	777	1	15183	0.0511757
GO:0004903	growth hormone receptor activity	1	777	1	15183	0.0511757
GO:0060629	regulation of homologous chromosome segregation	1	777	1	15183	0.0511757
GO:0052501	positive regulation by organism of apoptotic process in other organism involved in symbiotic interaction	1	777	1	15183	0.0511757
GO:0099550	trans-synaptic signaling, modulating synaptic transmission	1	777	1	15183	0.0511757
GO:0022616	DNA strand elongation	1	777	1	15183	0.0511757
GO:0098976	excitatory chemical synaptic transmission	1	777	1	15183	0.0511757
GO:0019242	methylglyoxal biosynthetic process	1	777	1	15183	0.0511757
GO:0046314	phosphocreatine biosynthetic process	1	777	1	15183	0.0511757
GO:0042564	NLS-dependent protein nuclear import complex	1	777	1	15183	0.0511757
GO:0099569	presynaptic cytoskeleton	1	777	1	15183	0.0511757
GO:0030684	preribosome	1	777	1	15183	0.0511757
GO:0014740	negative regulation of muscle hyperplasia	1	777	1	15183	0.0511757
GO:0045076	regulation of interleukin-2 biosynthetic process	1	777	1	15183	0.0511757
GO:1902251	negative regulation of erythrocyte apoptotic process	1	777	1	15183	0.0511757
GO:0019478	D-amino acid catabolic process	1	777	1	15183	0.0511757
GO:0097577	sequestering of iron ion	1	777	1	15183	0.0511757
GO:0004165	dodecenoyl-CoA delta-isomerase activity	1	777	1	15183	0.0511757
GO:0033505	floor plate morphogenesis	1	777	1	15183	0.0511757
GO:0048468	cell development	5	777	40	15183	0.0519082
GO:0007626	locomotory behavior	6	777	53	15183	0.0525413
GO:0098869	cellular oxidant detoxification	6	777	53	15183	0.0525413
GO:0001892	embryonic placenta development	3	777	17	15183	0.0531206
GO:0008484	sulfuric ester hydrolase activity	3	777	17	15183	0.0531206
GO:0005198	structural molecule activity	12	777	140	15183	0.0553452
GO:0006812	cation transport	6	777	54	15183	0.0566686
GO:1990830	cellular response to leukemia inhibitory factor	8	777	82	15183	0.0581716
GO:0060412	ventricular septum morphogenesis	4	777	29	15183	0.0585259
GO:0030282	bone mineralization	4	777	29	15183	0.0585259
GO:0004862	cAMP-dependent protein kinase inhibitor activity	2	777	8	15183	0.0596396
GO:0005614	interstitial matrix	2	777	8	15183	0.0596396
GO:0008066	glutamate receptor activity	2	777	8	15183	0.0596396
GO:0001964	startle response	2	777	8	15183	0.0596396
GO:0032590	dendrite membrane	2	777	8	15183	0.0596396
GO:1900006	positive regulation of dendrite development	2	777	8	15183	0.0596396
GO:0042129	regulation of T cell proliferation	2	777	8	15183	0.0596396
GO:0007168	receptor guanylyl cyclase signaling pathway	2	777	8	15183	0.0596396
GO:0043034	costamere	2	777	8	15183	0.0596396
GO:2000480	negative regulation of cAMP-dependent protein kinase activity	2	777	8	15183	0.0596396
GO:0051156	glucose 6-phosphate metabolic process	2	777	8	15183	0.0596396
GO:0030388	fructose 1,6-bisphosphate metabolic process	2	777	8	15183	0.0596396
GO:0000900	translation repressor activity, mRNA regulatory element binding	2	777	8	15183	0.0596396
GO:0034987	immunoglobulin receptor binding	2	777	8	15183	0.0596396
GO:0050707	regulation of cytokine secretion	2	777	8	15183	0.0596396
GO:0005886	plasma membrane	124	777	2124	15183	0.0598384
GO:0008643	carbohydrate transport	3	777	18	15183	0.061401
GO:0043236	laminin binding	3	777	18	15183	0.061401
GO:0033137	negative regulation of peptidyl-serine phosphorylation	3	777	18	15183	0.061401
GO:0045662	negative regulation of myoblast differentiation	3	777	18	15183	0.061401
GO:0005112	Notch binding	3	777	18	15183	0.061401
GO:0042277	peptide binding	4	777	30	15183	0.0649106
GO:0008544	epidermis development	4	777	30	15183	0.0649106
GO:0005201	extracellular matrix structural constituent	5	777	43	15183	0.0671391
GO:0004714	transmembrane receptor protein tyrosine kinase activity	5	777	43	15183	0.0671391
GO:0120162	positive regulation of cold-induced thermogenesis	6	777	57	15183	0.0701876
GO:0030509	BMP signaling pathway	6	777	57	15183	0.0701876
GO:0005216	ion channel activity	10	777	115	15183	0.0701971
GO:0004114	3',5'-cyclic-nucleotide phosphodiesterase activity	3	777	19	15183	0.0702409
GO:0061436	establishment of skin barrier	3	777	19	15183	0.0702409
GO:0017156	calcium-ion regulated exocytosis	3	777	19	15183	0.0702409
GO:0070382	exocytic vesicle	3	777	19	15183	0.0702409
GO:0060079	excitatory postsynaptic potential	4	777	31	15183	0.0716428
GO:0045747	positive regulation of Notch signaling pathway	4	777	31	15183	0.0716428
GO:0008146	sulfotransferase activity	4	777	31	15183	0.0716428
GO:0090502	RNA phosphodiester bond hydrolysis, endonucleolytic	5	777	44	15183	0.0727115
GO:0043408	regulation of MAPK cascade	5	777	44	15183	0.0727115
GO:1901796	regulation of signal transduction by p53 class mediator	2	777	9	15183	0.0741391
GO:0009072	aromatic amino acid family metabolic process	2	777	9	15183	0.0741391
GO:0042119	neutrophil activation	2	777	9	15183	0.0741391
GO:0060292	long-term synaptic depression	2	777	9	15183	0.0741391
GO:0071625	vocalization behavior	2	777	9	15183	0.0741391
GO:0050871	positive regulation of B cell activation	2	777	9	15183	0.0741391
GO:0046703	natural killer cell lectin-like receptor binding	2	777	9	15183	0.0741391
GO:0030686	90S preribosome	2	777	9	15183	0.0741391
GO:1900273	positive regulation of long-term synaptic potentiation	2	777	9	15183	0.0741391
GO:0051549	positive regulation of keratinocyte migration	2	777	9	15183	0.0741391
GO:0045670	regulation of osteoclast differentiation	2	777	9	15183	0.0741391
GO:0051930	regulation of sensory perception of pain	2	777	9	15183	0.0741391
GO:0051371	muscle alpha-actinin binding	2	777	9	15183	0.0741391
GO:0002237	response to molecule of bacterial origin	2	777	9	15183	0.0741391
GO:0048247	lymphocyte chemotaxis	2	777	9	15183	0.0741391
GO:0004950	chemokine receptor activity	2	777	9	15183	0.0741391
GO:0001972	retinoic acid binding	2	777	9	15183	0.0741391
GO:0010470	regulation of gastrulation	2	777	9	15183	0.0741391
GO:0048407	platelet-derived growth factor binding	2	777	9	15183	0.0741391
GO:0032793	positive regulation of CREB transcription factor activity	2	777	9	15183	0.0741391
GO:0048711	positive regulation of astrocyte differentiation	2	777	9	15183	0.0741391
GO:0071467	cellular response to pH	2	777	9	15183	0.0741391
GO:0022010	central nervous system myelination	2	777	9	15183	0.0741391
GO:0048787	presynaptic active zone membrane	2	777	9	15183	0.0741391
GO:0046928	regulation of neurotransmitter secretion	2	777	9	15183	0.0741391
GO:0007507	heart development	13	777	163	15183	0.0751517
GO:0016020	membrane	237	777	4280	15183	0.0771317
GO:0005102	signaling receptor binding	17	777	228	15183	0.0772344
GO:0060395	SMAD protein signal transduction	5	777	45	15183	0.0785285
GO:0043491	protein kinase B signaling	4	777	32	15183	0.0787162
GO:0051262	protein tetramerization	4	777	32	15183	0.0787162
GO:0051290	protein heterotetramerization	3	777	20	15183	0.0796166
GO:0004521	endoribonuclease activity	3	777	20	15183	0.0796166
GO:0008045	motor neuron axon guidance	3	777	20	15183	0.0796166
GO:0005272	sodium channel activity	3	777	20	15183	0.0796166
GO:0016706	2-oxoglutarate-dependent dioxygenase activity	3	777	20	15183	0.0796166
GO:0046835	carbohydrate phosphorylation	3	777	20	15183	0.0796166
GO:0016620	oxidoreductase activity, acting on the aldehyde or oxo group of donors, NAD or NADP as acceptor	3	777	20	15183	0.0796166
GO:0090200	positive regulation of release of cytochrome c from mitochondria	3	777	20	15183	0.0796166
GO:0007169	transmembrane receptor protein tyrosine kinase signaling pathway	7	777	74	15183	0.0837583
GO:0009617	response to bacterium	7	777	74	15183	0.0837583
GO:0055085	transmembrane transport	28	777	418	15183	0.0882692
GO:0048278	vesicle docking	3	777	21	15183	0.0895023
GO:0010575	positive regulation of vascular endothelial growth factor production	3	777	21	15183	0.0895023
GO:0051018	protein kinase A binding	3	777	21	15183	0.0895023
GO:0035924	cellular response to vascular endothelial growth factor stimulus	3	777	21	15183	0.0895023
GO:0050840	extracellular matrix binding	3	777	21	15183	0.0895023
GO:0016773	phosphotransferase activity, alcohol group as acceptor	3	777	21	15183	0.0895023
GO:0001816	cytokine production	3	777	21	15183	0.0895023
GO:0055064	chloride ion homeostasis	2	777	10	15183	0.089618
GO:0034709	methylosome	2	777	10	15183	0.089618
GO:0050880	regulation of blood vessel size	2	777	10	15183	0.089618
GO:0034113	heterotypic cell-cell adhesion	2	777	10	15183	0.089618
GO:0006910	phagocytosis, recognition	2	777	10	15183	0.089618
GO:0004017	adenylate kinase activity	2	777	10	15183	0.089618
GO:0005161	platelet-derived growth factor receptor binding	2	777	10	15183	0.089618
GO:0071803	positive regulation of podosome assembly	2	777	10	15183	0.089618
GO:0036444	calcium import into the mitochondrion	2	777	10	15183	0.089618
GO:1901741	positive regulation of myoblast fusion	2	777	10	15183	0.089618
GO:0007288	sperm axoneme assembly	2	777	10	15183	0.089618
GO:0016010	dystrophin-associated glycoprotein complex	2	777	10	15183	0.089618
GO:0035418	protein localization to synapse	2	777	10	15183	0.089618
GO:0001094	TFIID-class transcription factor complex binding	2	777	10	15183	0.089618
GO:0004970	ionotropic glutamate receptor activity	2	777	10	15183	0.089618
GO:0043394	proteoglycan binding	2	777	10	15183	0.089618
GO:0050832	defense response to fungus	2	777	10	15183	0.089618
GO:0038084	vascular endothelial growth factor signaling pathway	2	777	10	15183	0.089618
GO:0010181	FMN binding	2	777	10	15183	0.089618
GO:0006874	cellular calcium ion homeostasis	6	777	61	15183	0.090853
GO:0030336	negative regulation of cell migration	7	777	76	15183	0.093455
GO:0000165	MAPK cascade	7	777	77	15183	0.0985282
GO:0061181	regulation of chondrocyte development	1	777	2	15183	0.0997356
GO:0060400	negative regulation of growth hormone receptor signaling pathway	1	777	2	15183	0.0997356
GO:0090494	dopamine uptake	1	777	2	15183	0.0997356
GO:0048710	regulation of astrocyte differentiation	1	777	2	15183	0.0997356
GO:0034123	positive regulation of toll-like receptor signaling pathway	1	777	2	15183	0.0997356
GO:0032348	negative regulation of aldosterone biosynthetic process	1	777	2	15183	0.0997356
GO:0014005	microglia development	1	777	2	15183	0.0997356
GO:0034447	very-low-density lipoprotein particle clearance	1	777	2	15183	0.0997356
GO:0051835	positive regulation of synapse structural plasticity	1	777	2	15183	0.0997356
GO:0003057	regulation of the force of heart contraction by chemical signal	1	777	2	15183	0.0997356
GO:0019371	cyclooxygenase pathway	1	777	2	15183	0.0997356
GO:0050955	thermoception	1	777	2	15183	0.0997356
GO:0003006	developmental process involved in reproduction	1	777	2	15183	0.0997356
GO:0030055	cell-substrate junction	1	777	2	15183	0.0997356
GO:0006546	glycine catabolic process	1	777	2	15183	0.0997356
GO:2000822	regulation of behavioral fear response	1	777	2	15183	0.0997356
GO:0032545	CURI complex	1	777	2	15183	0.0997356
GO:0045523	interleukin-27 receptor binding	1	777	2	15183	0.0997356
GO:0042482	positive regulation of odontogenesis	1	777	2	15183	0.0997356
GO:0010512	negative regulation of phosphatidylinositol biosynthetic process	1	777	2	15183	0.0997356
GO:0043250	sodium-dependent organic anion transmembrane transporter activity	1	777	2	15183	0.0997356
GO:0060309	elastin catabolic process	1	777	2	15183	0.0997356
GO:0014904	myotube cell development	1	777	2	15183	0.0997356
GO:0090027	negative regulation of monocyte chemotaxis	1	777	2	15183	0.0997356
GO:0032217	riboflavin transmembrane transporter activity	1	777	2	15183	0.0997356
GO:0036505	prosaposin receptor activity	1	777	2	15183	0.0997356
GO:0048859	formation of anatomical boundary	1	777	2	15183	0.0997356
GO:0050694	galactose 3-O-sulfotransferase activity	1	777	2	15183	0.0997356
GO:0032286	central nervous system myelin maintenance	1	777	2	15183	0.0997356
GO:0034653	retinoic acid catabolic process	1	777	2	15183	0.0997356
GO:0097411	hypoxia-inducible factor-1alpha signaling pathway	1	777	2	15183	0.0997356
GO:0060481	lobar bronchus epithelium development	1	777	2	15183	0.0997356
GO:0060559	positive regulation of calcidiol 1-monooxygenase activity	1	777	2	15183	0.0997356
GO:0046416	D-amino acid metabolic process	1	777	2	15183	0.0997356
GO:0051712	positive regulation of killing of cells of other organism	1	777	2	15183	0.0997356
GO:0034456	UTP-C complex	1	777	2	15183	0.0997356
GO:1904393	regulation of skeletal muscle acetylcholine-gated channel clustering	1	777	2	15183	0.0997356
GO:0035054	embryonic heart tube anterior/posterior pattern specification	1	777	2	15183	0.0997356
GO:0042369	vitamin D catabolic process	1	777	2	15183	0.0997356
GO:0004972	NMDA glutamate receptor activity	1	777	2	15183	0.0997356
GO:0060538	skeletal muscle organ development	1	777	2	15183	0.0997356
GO:0051222	positive regulation of protein transport	1	777	2	15183	0.0997356
GO:0043377	negative regulation of CD8-positive, alpha-beta T cell differentiation	1	777	2	15183	0.0997356
GO:0034756	regulation of iron ion transport	1	777	2	15183	0.0997356
GO:1990822	basic amino acid transmembrane transport	1	777	2	15183	0.0997356
GO:0045345	positive regulation of MHC class I biosynthetic process	1	777	2	15183	0.0997356
GO:0036123	histone H3-K9 dimethylation	1	777	2	15183	0.0997356
GO:0046885	regulation of hormone biosynthetic process	1	777	2	15183	0.0997356
GO:1902532	negative regulation of intracellular signal transduction	1	777	2	15183	0.0997356
GO:0043251	sodium-dependent organic anion transport	1	777	2	15183	0.0997356
GO:1901671	positive regulation of superoxide dismutase activity	1	777	2	15183	0.0997356
GO:0002374	cytokine secretion involved in immune response	1	777	2	15183	0.0997356
GO:0033563	dorsal/ventral axon guidance	1	777	2	15183	0.0997356
GO:0090209	negative regulation of triglyceride metabolic process	1	777	2	15183	0.0997356
GO:2000065	negative regulation of cortisol biosynthetic process	1	777	2	15183	0.0997356
GO:0097553	calcium ion transmembrane import into cytosol	1	777	2	15183	0.0997356
GO:0097129	cyclin D2-CDK4 complex	1	777	2	15183	0.0997356
GO:0006760	folic acid-containing compound metabolic process	1	777	2	15183	0.0997356
GO:0045123	cellular extravasation	1	777	2	15183	0.0997356
GO:0021853	cerebral cortex GABAergic interneuron migration	1	777	2	15183	0.0997356
GO:0060579	ventral spinal cord interneuron fate commitment	1	777	2	15183	0.0997356
GO:0019547	arginine catabolic process to ornithine	1	777	2	15183	0.0997356
GO:0019240	citrulline biosynthetic process	1	777	2	15183	0.0997356
GO:0043315	positive regulation of neutrophil degranulation	1	777	2	15183	0.0997356
GO:0008160	protein tyrosine phosphatase activator activity	1	777	2	15183	0.0997356
GO:1900535	palmitic acid biosynthetic process	1	777	2	15183	0.0997356
GO:0016533	protein kinase 5 complex	1	777	2	15183	0.0997356
GO:0001601	peptide YY receptor activity	1	777	2	15183	0.0997356
GO:0032310	prostaglandin secretion	1	777	2	15183	0.0997356
GO:1903225	negative regulation of endodermal cell differentiation	1	777	2	15183	0.0997356
GO:0003989	acetyl-CoA carboxylase activity	1	777	2	15183	0.0997356
GO:0005171	hepatocyte growth factor receptor binding	1	777	2	15183	0.0997356
GO:0005967	mitochondrial pyruvate dehydrogenase complex	1	777	2	15183	0.0997356
GO:0006014	D-ribose metabolic process	1	777	2	15183	0.0997356
GO:0018283	iron incorporation into metallo-sulfur cluster	1	777	2	15183	0.0997356
GO:0016701	oxidoreductase activity, acting on single donors with incorporation of molecular oxygen	1	777	2	15183	0.0997356
GO:2000666	negative regulation of interleukin-13 secretion	1	777	2	15183	0.0997356
GO:1900127	positive regulation of hyaluronan biosynthetic process	1	777	2	15183	0.0997356
GO:0071650	negative regulation of chemokine (C-C motif) ligand 5 production	1	777	2	15183	0.0997356
GO:1903010	regulation of bone development	1	777	2	15183	0.0997356
GO:0061113	pancreas morphogenesis	1	777	2	15183	0.0997356
GO:0070698	type I activin receptor binding	1	777	2	15183	0.0997356
GO:0090520	sphingolipid mediated signaling pathway	1	777	2	15183	0.0997356
GO:1990519	pyrimidine nucleotide import into mitochondrion	1	777	2	15183	0.0997356
GO:1903974	positive regulation of cellular response to macrophage colony-stimulating factor stimulus	1	777	2	15183	0.0997356
GO:0042245	RNA repair	1	777	2	15183	0.0997356
GO:0070741	response to interleukin-6	1	777	2	15183	0.0997356
GO:0008592	regulation of Toll signaling pathway	1	777	2	15183	0.0997356
GO:0002001	renin secretion into blood stream	1	777	2	15183	0.0997356
GO:0005954	calcium- and calmodulin-dependent protein kinase complex	1	777	2	15183	0.0997356
GO:0003433	chondrocyte development involved in endochondral bone morphogenesis	1	777	2	15183	0.0997356
GO:1990144	intrinsic apoptotic signaling pathway in response to hypoxia	1	777	2	15183	0.0997356
GO:0072073	kidney epithelium development	1	777	2	15183	0.0997356
GO:1900158	negative regulation of bone mineralization involved in bone maturation	1	777	2	15183	0.0997356
GO:1990984	tRNA demethylase activity	1	777	2	15183	0.0997356
GO:0060585	positive regulation of prostaglandin-endoperoxide synthase activity	1	777	2	15183	0.0997356
GO:0061074	regulation of neural retina development	1	777	2	15183	0.0997356
GO:0061182	negative regulation of chondrocyte development	1	777	2	15183	0.0997356
GO:0002740	negative regulation of cytokine secretion involved in immune response	1	777	2	15183	0.0997356
GO:0097647	amylin receptor signaling pathway	1	777	2	15183	0.0997356
GO:0031708	endothelin B receptor binding	1	777	2	15183	0.0997356
GO:0035793	positive regulation of metanephric mesenchymal cell migration by platelet-derived growth factor receptor-beta signaling pathway	1	777	2	15183	0.0997356
GO:0021940	positive regulation of cerebellar granule cell precursor proliferation	1	777	2	15183	0.0997356
GO:0001878	response to yeast	1	777	2	15183	0.0997356
GO:0009328	phenylalanine-tRNA ligase complex	1	777	2	15183	0.0997356
GO:0004365	glyceraldehyde-3-phosphate dehydrogenase (NAD+) (phosphorylating) activity	1	777	2	15183	0.0997356
GO:0071307	cellular response to vitamin K	1	777	2	15183	0.0997356
GO:0046879	hormone secretion	1	777	2	15183	0.0997356
GO:0060168	positive regulation of adenosine receptor signaling pathway	1	777	2	15183	0.0997356
GO:0010734	negative regulation of protein glutathionylation	1	777	2	15183	0.0997356
GO:0004991	parathyroid hormone receptor activity	1	777	2	15183	0.0997356
GO:0021589	cerebellum structural organization	1	777	2	15183	0.0997356
GO:0015218	pyrimidine nucleotide transmembrane transporter activity	1	777	2	15183	0.0997356
GO:0016435	rRNA (guanine) methyltransferase activity	1	777	2	15183	0.0997356
GO:0001838	embryonic epithelial tube formation	1	777	2	15183	0.0997356
GO:0042496	detection of diacyl bacterial lipopeptide	1	777	2	15183	0.0997356
GO:0002144	cytosolic tRNA wobble base thiouridylase complex	1	777	2	15183	0.0997356
GO:0061740	protein targeting to lysosome involved in chaperone-mediated autophagy	1	777	2	15183	0.0997356
GO:0060721	regulation of spongiotrophoblast cell proliferation	1	777	2	15183	0.0997356
GO:0009912	auditory receptor cell fate commitment	1	777	2	15183	0.0997356
GO:0010574	regulation of vascular endothelial growth factor production	1	777	2	15183	0.0997356
GO:0004666	prostaglandin-endoperoxide synthase activity	1	777	2	15183	0.0997356
GO:0072604	interleukin-6 secretion	1	777	2	15183	0.0997356
GO:0004740	pyruvate dehydrogenase (acetyl-transferring) kinase activity	1	777	2	15183	0.0997356
GO:0008401	retinoic acid 4-hydroxylase activity	1	777	2	15183	0.0997356
GO:0055059	asymmetric neuroblast division	1	777	2	15183	0.0997356
GO:0035051	cardiocyte differentiation	1	777	2	15183	0.0997356
GO:1903849	positive regulation of aorta morphogenesis	1	777	2	15183	0.0997356
GO:0098562	cytoplasmic side of membrane	1	777	2	15183	0.0997356
GO:0004053	arginase activity	1	777	2	15183	0.0997356
GO:0045994	positive regulation of translational initiation by iron	1	777	2	15183	0.0997356
GO:0035470	positive regulation of vascular wound healing	1	777	2	15183	0.0997356
GO:0071279	cellular response to cobalt ion	1	777	2	15183	0.0997356
GO:1990456	mitochondrion-endoplasmic reticulum membrane tethering	1	777	2	15183	0.0997356
GO:0035609	C-terminal protein deglutamylation	1	777	2	15183	0.0997356
GO:2000609	regulation of thyroid hormone generation	1	777	2	15183	0.0997356
GO:0014012	peripheral nervous system axon regeneration	1	777	2	15183	0.0997356
GO:0003360	brainstem development	1	777	2	15183	0.0997356
GO:0035511	oxidative DNA demethylation	1	777	2	15183	0.0997356
GO:0032800	receptor biosynthetic process	1	777	2	15183	0.0997356
GO:0060129	thyroid-stimulating hormone-secreting cell differentiation	1	777	2	15183	0.0997356
GO:0097058	CRLF-CLCF1 complex	1	777	2	15183	0.0997356
GO:0019058	viral life cycle	1	777	2	15183	0.0997356
GO:0006477	protein sulfation	1	777	2	15183	0.0997356
GO:0031696	alpha-2C adrenergic receptor binding	1	777	2	15183	0.0997356
GO:0038162	erythropoietin-mediated signaling pathway	1	777	2	15183	0.0997356
GO:0044304	main axon	1	777	2	15183	0.0997356
GO:0072539	T-helper 17 cell differentiation	1	777	2	15183	0.0997356
GO:0043152	induction of bacterial agglutination	1	777	2	15183	0.0997356
GO:0006864	pyrimidine nucleotide transport	1	777	2	15183	0.0997356
GO:0001992	regulation of systemic arterial blood pressure by vasopressin	1	777	2	15183	0.0997356
GO:0015101	organic cation transmembrane transporter activity	1	777	2	15183	0.0997356
GO:0035516	oxidative DNA demethylase activity	1	777	2	15183	0.0997356
GO:0070563	negative regulation of vitamin D receptor signaling pathway	1	777	2	15183	0.0997356
GO:0000010	trans-hexaprenyltranstransferase activity	1	777	2	15183	0.0997356
GO:0060973	cell migration involved in heart development	1	777	2	15183	0.0997356
GO:0032613	interleukin-10 production	1	777	2	15183	0.0997356
GO:1902455	negative regulation of stem cell population maintenance	1	777	2	15183	0.0997356
GO:0035507	regulation of myosin-light-chain-phosphatase activity	1	777	2	15183	0.0997356
GO:0003858	3-hydroxybutyrate dehydrogenase activity	1	777	2	15183	0.0997356
GO:1904482	cellular response to tetrahydrofolate	1	777	2	15183	0.0997356
GO:0032984	protein-containing complex disassembly	1	777	2	15183	0.0997356
GO:0007624	ultradian rhythm	1	777	2	15183	0.0997356
GO:0003308	negative regulation of Wnt signaling pathway involved in heart development	1	777	2	15183	0.0997356
GO:1990443	peptidyl-threonine autophosphorylation	1	777	2	15183	0.0997356
GO:0030046	parallel actin filament bundle assembly	1	777	2	15183	0.0997356
GO:0050347	trans-octaprenyltranstransferase activity	1	777	2	15183	0.0997356
GO:0016812	hydrolase activity, acting on carbon-nitrogen (but not peptide) bonds, in cyclic amides	1	777	2	15183	0.0997356
GO:0001602	pancreatic polypeptide receptor activity	1	777	2	15183	0.0997356
GO:0099029	anchored component of presynaptic active zone membrane	1	777	2	15183	0.0997356
GO:0019264	glycine biosynthetic process from serine	1	777	2	15183	0.0997356
GO:2000503	positive regulation of natural killer cell chemotaxis	1	777	2	15183	0.0997356
GO:0005128	erythropoietin receptor binding	1	777	2	15183	0.0997356
GO:0004019	adenylosuccinate synthase activity	1	777	2	15183	0.0997356
GO:0015111	iodide transmembrane transporter activity	1	777	2	15183	0.0997356
GO:0072126	positive regulation of glomerular mesangial cell proliferation	1	777	2	15183	0.0997356
GO:0071727	cellular response to triacyl bacterial lipopeptide	1	777	2	15183	0.0997356
GO:0090673	endothelial cell-matrix adhesion	1	777	2	15183	0.0997356
GO:0071593	lymphocyte aggregation	1	777	2	15183	0.0997356
GO:0042089	cytokine biosynthetic process	1	777	2	15183	0.0997356
GO:0045408	regulation of interleukin-6 biosynthetic process	1	777	2	15183	0.0997356
GO:1901653	cellular response to peptide	1	777	2	15183	0.0997356
GO:0072590	N-acetyl-L-aspartate-L-glutamate ligase activity	1	777	2	15183	0.0997356
GO:0002448	mast cell mediated immunity	1	777	2	15183	0.0997356
GO:0005006	epidermal growth factor-activated receptor activity	1	777	2	15183	0.0997356
GO:0002532	production of molecular mediator involved in inflammatory response	1	777	2	15183	0.0997356
GO:0010255	glucose mediated signaling pathway	1	777	2	15183	0.0997356
GO:0061402	positive regulation of transcription from RNA polymerase II promoter in response to acidic pH	1	777	2	15183	0.0997356
GO:0048014	Tie signaling pathway	1	777	2	15183	0.0997356
GO:0055017	cardiac muscle tissue growth	1	777	2	15183	0.0997356
GO:0010716	negative regulation of extracellular matrix disassembly	1	777	2	15183	0.0997356
GO:0006867	asparagine transport	1	777	2	15183	0.0997356
GO:0046166	glyceraldehyde-3-phosphate biosynthetic process	1	777	2	15183	0.0997356
GO:0006776	vitamin A metabolic process	1	777	2	15183	0.0997356
GO:0051365	cellular response to potassium ion starvation	1	777	2	15183	0.0997356
GO:0043043	peptide biosynthetic process	1	777	2	15183	0.0997356
GO:0015143	urate transmembrane transporter activity	1	777	2	15183	0.0997356
GO:2001258	negative regulation of cation channel activity	1	777	2	15183	0.0997356
GO:0097643	amylin receptor activity	1	777	2	15183	0.0997356
GO:0004372	glycine hydroxymethyltransferase activity	1	777	2	15183	0.0997356
GO:0060263	regulation of respiratory burst	1	777	2	15183	0.0997356
GO:1900451	positive regulation of glutamate receptor signaling pathway	1	777	2	15183	0.0997356
GO:0016539	intein-mediated protein splicing	1	777	2	15183	0.0997356
GO:0036343	psychomotor behavior	1	777	2	15183	0.0997356
GO:1990409	adrenomedullin binding	1	777	2	15183	0.0997356
GO:0003130	BMP signaling pathway involved in heart induction	1	777	2	15183	0.0997356
GO:0006393	termination of mitochondrial transcription	1	777	2	15183	0.0997356
GO:0016048	detection of temperature stimulus	1	777	2	15183	0.0997356
GO:0048632	negative regulation of skeletal muscle tissue growth	1	777	2	15183	0.0997356
GO:1901611	phosphatidylglycerol binding	1	777	2	15183	0.0997356
GO:0036143	kringle domain binding	1	777	2	15183	0.0997356
GO:0001831	trophectodermal cellular morphogenesis	1	777	2	15183	0.0997356
GO:0071228	cellular response to tumor cell	1	777	2	15183	0.0997356
GO:0070268	cornification	1	777	2	15183	0.0997356
GO:0004794	L-threonine ammonia-lyase activity	1	777	2	15183	0.0997356
GO:0097059	CNTFR-CLCF1 complex	1	777	2	15183	0.0997356
GO:0022849	glutamate-gated calcium ion channel activity	1	777	2	15183	0.0997356
GO:2000821	regulation of grooming behavior	1	777	2	15183	0.0997356
GO:0004021	L-alanine:2-oxoglutarate aminotransferase activity	1	777	2	15183	0.0997356
GO:0003868	4-hydroxyphenylpyruvate dioxygenase activity	1	777	2	15183	0.0997356
GO:0046929	negative regulation of neurotransmitter secretion	1	777	2	15183	0.0997356
GO:0021722	superior olivary nucleus maturation	1	777	2	15183	0.0997356
GO:0009052	pentose-phosphate shunt, non-oxidative branch	1	777	2	15183	0.0997356
GO:1904816	positive regulation of protein localization to chromosome, telomeric region	1	777	2	15183	0.0997356
GO:0007290	spermatid nucleus elongation	1	777	2	15183	0.0997356
GO:0046899	nucleoside triphosphate adenylate kinase activity	1	777	2	15183	0.0997356
GO:0090675	intermicrovillar adhesion	1	777	2	15183	0.0997356
GO:0043503	skeletal muscle fiber adaptation	1	777	2	15183	0.0997356
GO:0106072	negative regulation of adenylate cyclase-activating G protein-coupled receptor signaling pathway	1	777	2	15183	0.0997356
GO:0072156	distal tubule morphogenesis	1	777	2	15183	0.0997356
GO:0030692	Noc4p-Nop14p complex	1	777	2	15183	0.0997356
GO:0003884	D-amino-acid oxidase activity	1	777	2	15183	0.0997356
GO:0016503	pheromone receptor activity	1	777	2	15183	0.0997356
GO:0045163	clustering of voltage-gated potassium channels	1	777	2	15183	0.0997356
GO:0019976	interleukin-2 binding	1	777	2	15183	0.0997356
GO:0060024	rhythmic synaptic transmission	1	777	2	15183	0.0997356
GO:0098966	perisynaptic extracellular matrix	1	777	2	15183	0.0997356
GO:0005105	type 1 fibroblast growth factor receptor binding	1	777	2	15183	0.0997356
GO:0015817	histidine transport	1	777	2	15183	0.0997356
GO:0060128	corticotropin hormone secreting cell differentiation	1	777	2	15183	0.0997356
GO:0035606	peptidyl-cysteine S-trans-nitrosylation	1	777	2	15183	0.0997356
GO:0071461	cellular response to redox state	1	777	2	15183	0.0997356
GO:0033150	cytoskeletal calyx	1	777	2	15183	0.0997356
GO:0015182	L-asparagine transmembrane transporter activity	1	777	2	15183	0.0997356
GO:0046338	phosphatidylethanolamine catabolic process	1	777	2	15183	0.0997356
GO:1903039	positive regulation of leukocyte cell-cell adhesion	1	777	2	15183	0.0997356
GO:0003990	acetylcholinesterase activity	1	777	2	15183	0.0997356
GO:0043587	tongue morphogenesis	1	777	2	15183	0.0997356
GO:0048659	smooth muscle cell proliferation	1	777	2	15183	0.0997356
GO:0055001	muscle cell development	1	777	2	15183	0.0997356
GO:0031766	type 3 galanin receptor binding	1	777	2	15183	0.0997356
GO:0008650	rRNA (uridine-2'-O-)-methyltransferase activity	1	777	2	15183	0.0997356
GO:0097195	pilomotor reflex	1	777	2	15183	0.0997356
GO:0003221	right ventricular cardiac muscle tissue morphogenesis	1	777	2	15183	0.0997356
GO:0016222	procollagen-proline 4-dioxygenase complex	1	777	2	15183	0.0997356
GO:0004529	exodeoxyribonuclease activity	1	777	2	15183	0.0997356
GO:0000171	ribonuclease MRP activity	1	777	2	15183	0.0997356
GO:0060137	maternal process involved in parturition	1	777	2	15183	0.0997356
GO:0015891	siderophore transport	1	777	2	15183	0.0997356
GO:0005219	ryanodine-sensitive calcium-release channel activity	1	777	2	15183	0.0997356
GO:0032218	riboflavin transport	1	777	2	15183	0.0997356
GO:0097475	motor neuron migration	1	777	2	15183	0.0997356
GO:0070236	negative regulation of activation-induced cell death of T cells	1	777	2	15183	0.0997356
GO:0031765	type 2 galanin receptor binding	1	777	2	15183	0.0997356
GO:0019958	C-X-C chemokine binding	1	777	2	15183	0.0997356
GO:1905077	negative regulation of interleukin-17 secretion	1	777	2	15183	0.0997356
GO:0061615	glycolytic process through fructose-6-phosphate	1	777	2	15183	0.0997356
GO:0015695	organic cation transport	1	777	2	15183	0.0997356
GO:0006679	glucosylceramide biosynthetic process	1	777	2	15183	0.0997356
GO:0002803	positive regulation of antibacterial peptide production	1	777	2	15183	0.0997356
GO:0004373	glycogen (starch) synthase activity	1	777	2	15183	0.0997356
GO:0050706	regulation of interleukin-1 beta secretion	1	777	2	15183	0.0997356
GO:0006687	glycosphingolipid metabolic process	1	777	2	15183	0.0997356
GO:0097655	serpin family protein binding	1	777	2	15183	0.0997356
GO:0007600	sensory perception	1	777	2	15183	0.0997356
GO:0019233	sensory perception of pain	3	777	22	15183	0.0998707
GO:0043542	endothelial cell migration	3	777	22	15183	0.0998707
GO:0016239	positive regulation of macroautophagy	3	777	22	15183	0.0998707
GO:0032870	cellular response to hormone stimulus	3	777	22	15183	0.0998707
GO:0071346	cellular response to interferon-gamma	5	777	49	15183	0.10418
GO:0000149	SNARE binding	5	777	49	15183	0.10418
GO:0015269	calcium-activated potassium channel activity	2	777	11	15183	0.105938
GO:0046426	negative regulation of receptor signaling pathway via JAK-STAT	2	777	11	15183	0.105938
GO:0047555	3',5'-cyclic-GMP phosphodiesterase activity	2	777	11	15183	0.105938
GO:0010832	negative regulation of myotube differentiation	2	777	11	15183	0.105938
GO:0002089	lens morphogenesis in camera-type eye	2	777	11	15183	0.105938
GO:0004089	carbonate dehydratase activity	2	777	11	15183	0.105938
GO:0033690	positive regulation of osteoblast proliferation	2	777	11	15183	0.105938
GO:0000737	DNA catabolic process, endonucleolytic	2	777	11	15183	0.105938
GO:0048739	cardiac muscle fiber development	2	777	11	15183	0.105938
GO:0015026	coreceptor activity	2	777	11	15183	0.105938
GO:0061564	axon development	2	777	11	15183	0.105938
GO:0032452	histone demethylase activity	2	777	11	15183	0.105938
GO:0045987	positive regulation of smooth muscle contraction	2	777	11	15183	0.105938
GO:0005227	calcium activated cation channel activity	2	777	11	15183	0.105938
GO:0008253	5'-nucleotidase activity	2	777	11	15183	0.105938
GO:0006044	N-acetylglucosamine metabolic process	2	777	11	15183	0.105938
GO:0042271	susceptibility to natural killer cell mediated cytotoxicity	2	777	11	15183	0.105938
GO:0045121	membrane raft	9	777	109	15183	0.105997
GO:0019221	cytokine-mediated signaling pathway	8	777	94	15183	0.108101
GO:0005044	scavenger receptor activity	4	777	36	15183	0.110255
GO:0034605	cellular response to heat	4	777	36	15183	0.110255
GO:0010942	positive regulation of cell death	3	777	23	15183	0.110694
GO:0007528	neuromuscular junction development	3	777	23	15183	0.110694
GO:2001240	negative regulation of extrinsic apoptotic signaling pathway in absence of ligand	3	777	23	15183	0.110694
GO:0071773	cellular response to BMP stimulus	3	777	23	15183	0.110694
GO:0046875	ephrin receptor binding	3	777	23	15183	0.110694
GO:0007154	cell communication	3	777	23	15183	0.110694
GO:0050661	NADP binding	3	777	23	15183	0.110694
GO:0000049	tRNA binding	5	777	50	15183	0.111168
GO:0004713	protein tyrosine kinase activity	7	777	80	15183	0.114631
GO:0001649	osteoblast differentiation	5	777	51	15183	0.118376
GO:0007204	positive regulation of cytosolic calcium ion concentration	5	777	51	15183	0.118376
GO:0000027	ribosomal large subunit assembly	4	777	37	15183	0.118902
GO:0008233	peptidase activity	19	777	277	15183	0.119413
GO:0045859	regulation of protein kinase activity	3	777	24	15183	0.121942
GO:0045595	regulation of cell differentiation	3	777	24	15183	0.121942
GO:0035987	endodermal cell differentiation	3	777	24	15183	0.121942
GO:0001569	branching involved in blood vessel morphogenesis	3	777	24	15183	0.121942
GO:0005154	epidermal growth factor receptor binding	3	777	24	15183	0.121942
GO:0007338	single fertilization	3	777	24	15183	0.121942
GO:0045746	negative regulation of Notch signaling pathway	3	777	24	15183	0.121942
GO:0001913	T cell mediated cytotoxicity	2	777	12	15183	0.122974
GO:0031588	nucleotide-activated protein kinase complex	2	777	12	15183	0.122974
GO:0031167	rRNA methylation	2	777	12	15183	0.122974
GO:0050715	positive regulation of cytokine secretion	2	777	12	15183	0.122974
GO:0034116	positive regulation of heterotypic cell-cell adhesion	2	777	12	15183	0.122974
GO:0001054	RNA polymerase I activity	2	777	12	15183	0.122974
GO:0016597	amino acid binding	2	777	12	15183	0.122974
GO:0033169	histone H3-K9 demethylation	2	777	12	15183	0.122974
GO:0005736	RNA polymerase I complex	2	777	12	15183	0.122974
GO:0060236	regulation of mitotic spindle organization	2	777	12	15183	0.122974
GO:1901223	negative regulation of NIK/NF-kappaB signaling	2	777	12	15183	0.122974
GO:0009888	tissue development	2	777	12	15183	0.122974
GO:0060999	positive regulation of dendritic spine development	2	777	12	15183	0.122974
GO:1902894	negative regulation of pri-miRNA transcription by RNA polymerase II	2	777	12	15183	0.122974
GO:0008306	associative learning	2	777	12	15183	0.122974
GO:0009792	embryo development ending in birth or egg hatching	2	777	12	15183	0.122974
GO:0080111	DNA demethylation	2	777	12	15183	0.122974
GO:0032454	histone demethylase activity (H3-K9 specific)	2	777	12	15183	0.122974
GO:0071577	zinc ion transmembrane transport	2	777	12	15183	0.122974
GO:0044548	S100 protein binding	2	777	12	15183	0.122974
GO:0007368	determination of left/right symmetry	5	777	52	15183	0.125799
GO:0071560	cellular response to transforming growth factor beta stimulus	4	777	38	15183	0.127831
GO:0000079	regulation of cyclin-dependent protein serine/threonine kinase activity	4	777	38	15183	0.127831
GO:0010595	positive regulation of endothelial cell migration	4	777	38	15183	0.127831
GO:0001755	neural crest cell migration	4	777	38	15183	0.127831
GO:0016757	transferase activity, transferring glycosyl groups	11	777	146	15183	0.128596
GO:0043065	positive regulation of apoptotic process	14	777	196	15183	0.130551
GO:0071222	cellular response to lipopolysaccharide	7	777	83	15183	0.132021
GO:0008236	serine-type peptidase activity	7	777	83	15183	0.132021
GO:0008021	synaptic vesicle	7	777	83	15183	0.132021
GO:0006811	ion transport	21	777	316	15183	0.133365
GO:0007162	negative regulation of cell adhesion	3	777	25	15183	0.133587
GO:0008217	regulation of blood pressure	3	777	25	15183	0.133587
GO:0071897	DNA biosynthetic process	3	777	25	15183	0.133587
GO:0007193	adenylate cyclase-inhibiting G protein-coupled receptor signaling pathway	3	777	25	15183	0.133587
GO:0030018	Z disc	6	777	68	15183	0.133979
GO:0007601	visual perception	6	777	68	15183	0.133979
GO:0007411	axon guidance	8	777	99	15183	0.134199
GO:0001953	negative regulation of cell-matrix adhesion	2	777	13	15183	0.140608
GO:0008324	cation transmembrane transporter activity	2	777	13	15183	0.140608
GO:1902230	negative regulation of intrinsic apoptotic signaling pathway in response to DNA damage	2	777	13	15183	0.140608
GO:0001533	cornified envelope	2	777	13	15183	0.140608
GO:2001222	regulation of neuron migration	2	777	13	15183	0.140608
GO:0006672	ceramide metabolic process	2	777	13	15183	0.140608
GO:0090141	positive regulation of mitochondrial fission	2	777	13	15183	0.140608
GO:0001678	cellular glucose homeostasis	2	777	13	15183	0.140608
GO:0045504	dynein heavy chain binding	2	777	13	15183	0.140608
GO:0030330	DNA damage response, signal transduction by p53 class mediator	2	777	13	15183	0.140608
GO:0021819	layer formation in cerebral cortex	2	777	13	15183	0.140608
GO:0010592	positive regulation of lamellipodium assembly	2	777	13	15183	0.140608
GO:0036158	outer dynein arm assembly	2	777	13	15183	0.140608
GO:2000311	regulation of AMPA receptor activity	2	777	13	15183	0.140608
GO:0050909	sensory perception of taste	2	777	13	15183	0.140608
GO:0004707	MAP kinase activity	2	777	13	15183	0.140608
GO:0051482	positive regulation of cytosolic calcium ion concentration involved in phospholipase C-activating G protein-coupled signaling pathway	2	777	13	15183	0.140608
GO:0050870	positive regulation of T cell activation	2	777	13	15183	0.140608
GO:0008569	ATP-dependent microtubule motor activity, minus-end-directed	2	777	13	15183	0.140608
GO:0061036	positive regulation of cartilage development	2	777	13	15183	0.140608
GO:0007565	female pregnancy	2	777	13	15183	0.140608
GO:0003222	ventricular trabecula myocardium morphogenesis	2	777	13	15183	0.140608
GO:0006898	receptor-mediated endocytosis	6	777	69	15183	0.140818
GO:0016525	negative regulation of angiogenesis	5	777	54	15183	0.141263
GO:0051289	protein homotetramerization	5	777	54	15183	0.141263
GO:0000187	activation of MAPK activity	5	777	54	15183	0.141263
GO:0006919	activation of cysteine-type endopeptidase activity involved in apoptotic process	5	777	54	15183	0.141263
GO:0005178	integrin binding	7	777	85	15183	0.1443
GO:0030177	positive regulation of Wnt signaling pathway	3	777	26	15183	0.145598
GO:0008574	ATP-dependent microtubule motor activity, plus-end-directed	3	777	26	15183	0.145598
GO:0043330	response to exogenous dsRNA	3	777	26	15183	0.145598
GO:0045505	dynein intermediate chain binding	3	777	26	15183	0.145598
GO:0007628	adult walking behavior	3	777	26	15183	0.145598
GO:0046658	anchored component of plasma membrane	3	777	26	15183	0.145598
GO:0019218	regulation of steroid metabolic process	1	777	3	15183	0.145813
GO:0035723	interleukin-15-mediated signaling pathway	1	777	3	15183	0.145813
GO:2000482	regulation of interleukin-8 secretion	1	777	3	15183	0.145813
GO:1902474	positive regulation of protein localization to synapse	1	777	3	15183	0.145813
GO:1902936	phosphatidylinositol bisphosphate binding	1	777	3	15183	0.145813
GO:0019800	peptide cross-linking via chondroitin 4-sulfate glycosaminoglycan	1	777	3	15183	0.145813
GO:0055131	C3HC4-type RING finger domain binding	1	777	3	15183	0.145813
GO:0060664	epithelial cell proliferation involved in salivary gland morphogenesis	1	777	3	15183	0.145813
GO:0048050	post-embryonic eye morphogenesis	1	777	3	15183	0.145813
GO:1904925	positive regulation of autophagy of mitochondrion in response to mitochondrial depolarization	1	777	3	15183	0.145813
GO:0004104	cholinesterase activity	1	777	3	15183	0.145813
GO:0044598	doxorubicin metabolic process	1	777	3	15183	0.145813
GO:1902807	negative regulation of cell cycle G1/S phase transition	1	777	3	15183	0.145813
GO:0047134	protein-disulfide reductase activity	1	777	3	15183	0.145813
GO:0002227	innate immune response in mucosa	1	777	3	15183	0.145813
GO:1900425	negative regulation of defense response to bacterium	1	777	3	15183	0.145813
GO:0006572	tyrosine catabolic process	1	777	3	15183	0.145813
GO:0001768	establishment of T cell polarity	1	777	3	15183	0.145813
GO:0015174	basic amino acid transmembrane transporter activity	1	777	3	15183	0.145813
GO:0006409	tRNA export from nucleus	1	777	3	15183	0.145813
GO:0072138	mesenchymal cell proliferation involved in ureteric bud development	1	777	3	15183	0.145813
GO:0097107	postsynaptic density assembly	1	777	3	15183	0.145813
GO:1900086	positive regulation of peptidyl-tyrosine autophosphorylation	1	777	3	15183	0.145813
GO:0060841	venous blood vessel development	1	777	3	15183	0.145813
GO:0014826	vein smooth muscle contraction	1	777	3	15183	0.145813
GO:0010666	positive regulation of cardiac muscle cell apoptotic process	1	777	3	15183	0.145813
GO:0099576	regulation of protein catabolic process at postsynapse, modulating synaptic transmission	1	777	3	15183	0.145813
GO:0034111	negative regulation of homotypic cell-cell adhesion	1	777	3	15183	0.145813
GO:0006703	estrogen biosynthetic process	1	777	3	15183	0.145813
GO:0003229	ventricular cardiac muscle tissue development	1	777	3	15183	0.145813
GO:0005000	vasopressin receptor activity	1	777	3	15183	0.145813
GO:0003872	6-phosphofructokinase activity	1	777	3	15183	0.145813
GO:0016361	activin receptor activity, type I	1	777	3	15183	0.145813
GO:0005655	nucleolar ribonuclease P complex	1	777	3	15183	0.145813
GO:0110095	cellular detoxification of aldehyde	1	777	3	15183	0.145813
GO:0031694	alpha-2A adrenergic receptor binding	1	777	3	15183	0.145813
GO:0048861	leukemia inhibitory factor signaling pathway	1	777	3	15183	0.145813
GO:0001842	neural fold formation	1	777	3	15183	0.145813
GO:0004645	phosphorylase activity	1	777	3	15183	0.145813
GO:0016813	hydrolase activity, acting on carbon-nitrogen (but not peptide) bonds, in linear amidines	1	777	3	15183	0.145813
GO:0031515	tRNA (m1A) methyltransferase complex	1	777	3	15183	0.145813
GO:0016556	mRNA modification	1	777	3	15183	0.145813
GO:0048382	mesendoderm development	1	777	3	15183	0.145813
GO:2000721	positive regulation of transcription from RNA polymerase II promoter involved in smooth muscle cell differentiation	1	777	3	15183	0.145813
GO:0072678	T cell migration	1	777	3	15183	0.145813
GO:0015333	peptide:proton symporter activity	1	777	3	15183	0.145813
GO:0042866	pyruvate biosynthetic process	1	777	3	15183	0.145813
GO:0022037	metencephalon development	1	777	3	15183	0.145813
GO:0010980	positive regulation of vitamin D 24-hydroxylase activity	1	777	3	15183	0.145813
GO:0018216	peptidyl-arginine methylation	1	777	3	15183	0.145813
GO:0031394	positive regulation of prostaglandin biosynthetic process	1	777	3	15183	0.145813
GO:0070175	positive regulation of enamel mineralization	1	777	3	15183	0.145813
GO:0042608	T cell receptor binding	1	777	3	15183	0.145813
GO:0099502	calcium-dependent activation of synaptic vesicle fusion	1	777	3	15183	0.145813
GO:0006533	aspartate catabolic process	1	777	3	15183	0.145813
GO:0140014	mitotic nuclear division	1	777	3	15183	0.145813
GO:1990234	transferase complex	1	777	3	15183	0.145813
GO:0061042	vascular wound healing	1	777	3	15183	0.145813
GO:0046959	habituation	1	777	3	15183	0.145813
GO:0032411	positive regulation of transporter activity	1	777	3	15183	0.145813
GO:1990357	terminal web	1	777	3	15183	0.145813
GO:0002309	T cell proliferation involved in immune response	1	777	3	15183	0.145813
GO:0061308	cardiac neural crest cell development involved in heart development	1	777	3	15183	0.145813
GO:1903026	negative regulation of RNA polymerase II regulatory region sequence-specific DNA binding	1	777	3	15183	0.145813
GO:0033829	O-fucosylpeptide 3-beta-N-acetylglucosaminyltransferase activity	1	777	3	15183	0.145813
GO:1905516	positive regulation of fertilization	1	777	3	15183	0.145813
GO:0035544	negative regulation of SNARE complex assembly	1	777	3	15183	0.145813
GO:0015226	carnitine transmembrane transporter activity	1	777	3	15183	0.145813
GO:0001733	galactosylceramide sulfotransferase activity	1	777	3	15183	0.145813
GO:0006684	sphingomyelin metabolic process	1	777	3	15183	0.145813
GO:0007223	Wnt signaling pathway, calcium modulating pathway	1	777	3	15183	0.145813
GO:0060693	regulation of branching involved in salivary gland morphogenesis	1	777	3	15183	0.145813
GO:0044214	spanning component of plasma membrane	1	777	3	15183	0.145813
GO:0003964	RNA-directed DNA polymerase activity	1	777	3	15183	0.145813
GO:0051128	regulation of cellular component organization	1	777	3	15183	0.145813
GO:0043183	vascular endothelial growth factor receptor 1 binding	1	777	3	15183	0.145813
GO:0061033	secretion by lung epithelial cell involved in lung growth	1	777	3	15183	0.145813
GO:0030592	DNA ADP-ribosylation	1	777	3	15183	0.145813
GO:0046068	cGMP metabolic process	1	777	3	15183	0.145813
GO:1900015	regulation of cytokine production involved in inflammatory response	1	777	3	15183	0.145813
GO:0050663	cytokine secretion	1	777	3	15183	0.145813
GO:1901164	negative regulation of trophoblast cell migration	1	777	3	15183	0.145813
GO:0005001	transmembrane receptor protein tyrosine phosphatase activity	1	777	3	15183	0.145813
GO:0051106	positive regulation of DNA ligation	1	777	3	15183	0.145813
GO:1902731	negative regulation of chondrocyte proliferation	1	777	3	15183	0.145813
GO:0046813	receptor-mediated virion attachment to host cell	1	777	3	15183	0.145813
GO:0035630	bone mineralization involved in bone maturation	1	777	3	15183	0.145813
GO:0006084	acetyl-CoA metabolic process	1	777	3	15183	0.145813
GO:0030538	embryonic genitalia morphogenesis	1	777	3	15183	0.145813
GO:0050912	detection of chemical stimulus involved in sensory perception of taste	1	777	3	15183	0.145813
GO:0052851	ferric-chelate reductase (NADPH) activity	1	777	3	15183	0.145813
GO:0010894	negative regulation of steroid biosynthetic process	1	777	3	15183	0.145813
GO:0045917	positive regulation of complement activation	1	777	3	15183	0.145813
GO:0010693	negative regulation of alkaline phosphatase activity	1	777	3	15183	0.145813
GO:0072318	clathrin coat disassembly	1	777	3	15183	0.145813
GO:0032364	oxygen homeostasis	1	777	3	15183	0.145813
GO:0038091	positive regulation of cell proliferation by VEGF-activated platelet derived growth factor receptor signaling pathway	1	777	3	15183	0.145813
GO:0030229	very-low-density lipoprotein particle receptor activity	1	777	3	15183	0.145813
GO:0102250	linear malto-oligosaccharide phosphorylase activity	1	777	3	15183	0.145813
GO:1904717	regulation of AMPA glutamate receptor clustering	1	777	3	15183	0.145813
GO:2000210	positive regulation of anoikis	1	777	3	15183	0.145813
GO:0033632	regulation of cell-cell adhesion mediated by integrin	1	777	3	15183	0.145813
GO:0015018	galactosylgalactosylxylosylprotein 3-beta-glucuronosyltransferase activity	1	777	3	15183	0.145813
GO:0008273	calcium, potassium:sodium antiporter activity	1	777	3	15183	0.145813
GO:0042428	serotonin metabolic process	1	777	3	15183	0.145813
GO:0030200	heparan sulfate proteoglycan catabolic process	1	777	3	15183	0.145813
GO:0019230	proprioception	1	777	3	15183	0.145813
GO:0004370	glycerol kinase activity	1	777	3	15183	0.145813
GO:0043490	malate-aspartate shuttle	1	777	3	15183	0.145813
GO:0010966	regulation of phosphate transport	1	777	3	15183	0.145813
GO:0036042	long-chain fatty acyl-CoA binding	1	777	3	15183	0.145813
GO:0070326	very-low-density lipoprotein particle receptor binding	1	777	3	15183	0.145813
GO:1990542	mitochondrial transmembrane transport	1	777	3	15183	0.145813
GO:0018125	peptidyl-cysteine methylation	1	777	3	15183	0.145813
GO:0061738	late endosomal microautophagy	1	777	3	15183	0.145813
GO:0031433	telethonin binding	1	777	3	15183	0.145813
GO:0042534	regulation of tumor necrosis factor biosynthetic process	1	777	3	15183	0.145813
GO:0071633	dihydroceramidase activity	1	777	3	15183	0.145813
GO:0005290	L-histidine transmembrane transporter activity	1	777	3	15183	0.145813
GO:0072108	positive regulation of mesenchymal to epithelial transition involved in metanephros morphogenesis	1	777	3	15183	0.145813
GO:1903426	regulation of reactive oxygen species biosynthetic process	1	777	3	15183	0.145813
GO:0051142	positive regulation of NK T cell proliferation	1	777	3	15183	0.145813
GO:0035515	oxidative RNA demethylase activity	1	777	3	15183	0.145813
GO:1903670	regulation of sprouting angiogenesis	1	777	3	15183	0.145813
GO:0060135	maternal process involved in female pregnancy	1	777	3	15183	0.145813
GO:0010523	negative regulation of calcium ion transport into cytosol	1	777	3	15183	0.145813
GO:0008823	cupric reductase activity	1	777	3	15183	0.145813
GO:0015705	iodide transport	1	777	3	15183	0.145813
GO:0090271	positive regulation of fibroblast growth factor production	1	777	3	15183	0.145813
GO:0060159	regulation of dopamine receptor signaling pathway	1	777	3	15183	0.145813
GO:0102499	SHG alpha-glucan phosphorylase activity	1	777	3	15183	0.145813
GO:0010694	positive regulation of alkaline phosphatase activity	1	777	3	15183	0.145813
GO:0060688	regulation of morphogenesis of a branching structure	1	777	3	15183	0.145813
GO:0055062	phosphate ion homeostasis	1	777	3	15183	0.145813
GO:0018119	peptidyl-cysteine S-nitrosylation	1	777	3	15183	0.145813
GO:0003084	positive regulation of systemic arterial blood pressure	1	777	3	15183	0.145813
GO:0046167	glycerol-3-phosphate biosynthetic process	1	777	3	15183	0.145813
GO:0030485	smooth muscle contractile fiber	1	777	3	15183	0.145813
GO:0008184	glycogen phosphorylase activity	1	777	3	15183	0.145813
GO:0042297	vocal learning	1	777	3	15183	0.145813
GO:0002682	regulation of immune system process	1	777	3	15183	0.145813
GO:0098971	anterograde dendritic transport of neurotransmitter receptor complex	1	777	3	15183	0.145813
GO:0034436	glycoprotein transport	1	777	3	15183	0.145813
GO:0030297	transmembrane receptor protein tyrosine kinase activator activity	1	777	3	15183	0.145813
GO:1990769	proximal neuron projection	1	777	3	15183	0.145813
GO:0060665	regulation of branching involved in salivary gland morphogenesis by mesenchymal-epithelial signaling	1	777	3	15183	0.145813
GO:1902309	negative regulation of peptidyl-serine dephosphorylation	1	777	3	15183	0.145813
GO:0002093	auditory receptor cell morphogenesis	1	777	3	15183	0.145813
GO:0044208	'de novo' AMP biosynthetic process	1	777	3	15183	0.145813
GO:0070294	renal sodium ion absorption	1	777	3	15183	0.145813
GO:0048763	calcium-induced calcium release activity	1	777	3	15183	0.145813
GO:0050436	microfibril binding	1	777	3	15183	0.145813
GO:0010729	positive regulation of hydrogen peroxide biosynthetic process	1	777	3	15183	0.145813
GO:1990752	microtubule end	1	777	3	15183	0.145813
GO:0019211	phosphatase activator activity	1	777	3	15183	0.145813
GO:0070095	fructose-6-phosphate binding	1	777	3	15183	0.145813
GO:0097187	dentinogenesis	1	777	3	15183	0.145813
GO:0061953	mRNA (adenine-N1-)-methyltransferase activity	1	777	3	15183	0.145813
GO:0003941	L-serine ammonia-lyase activity	1	777	3	15183	0.145813
GO:0032232	negative regulation of actin filament bundle assembly	1	777	3	15183	0.145813
GO:0051024	positive regulation of immunoglobulin secretion	1	777	3	15183	0.145813
GO:0008321	Ral guanyl-nucleotide exchange factor activity	1	777	3	15183	0.145813
GO:0000480	endonucleolytic cleavage in 5'-ETS of tricistronic rRNA transcript (SSU-rRNA, 5.8S rRNA, LSU-rRNA)	1	777	3	15183	0.145813
GO:0048592	eye morphogenesis	1	777	3	15183	0.145813
GO:0035251	UDP-glucosyltransferase activity	1	777	3	15183	0.145813
GO:0070110	ciliary neurotrophic factor receptor complex	1	777	3	15183	0.145813
GO:0065010	extracellular membrane-bounded organelle	1	777	3	15183	0.145813
GO:0080154	regulation of fertilization	1	777	3	15183	0.145813
GO:0043366	beta selection	1	777	3	15183	0.145813
GO:0019471	4-hydroxyproline metabolic process	1	777	3	15183	0.145813
GO:0019918	peptidyl-arginine methylation, to symmetrical-dimethyl arginine	1	777	3	15183	0.145813
GO:0097494	regulation of vesicle size	1	777	3	15183	0.145813
GO:0035673	oligopeptide transmembrane transporter activity	1	777	3	15183	0.145813
GO:0021800	cerebral cortex tangential migration	1	777	3	15183	0.145813
GO:0006531	aspartate metabolic process	1	777	3	15183	0.145813
GO:2000343	positive regulation of chemokine (C-X-C motif) ligand 2 production	1	777	3	15183	0.145813
GO:0120001	apical plasma membrane urothelial plaque	1	777	3	15183	0.145813
GO:1902622	regulation of neutrophil migration	1	777	3	15183	0.145813
GO:0032474	otolith morphogenesis	1	777	3	15183	0.145813
GO:0021773	striatal medium spiny neuron differentiation	1	777	3	15183	0.145813
GO:0097440	apical dendrite	1	777	3	15183	0.145813
GO:0150077	regulation of neuroinflammatory response	1	777	3	15183	0.145813
GO:0015277	kainate selective glutamate receptor activity	1	777	3	15183	0.145813
GO:0047499	calcium-independent phospholipase A2 activity	1	777	3	15183	0.145813
GO:0099634	postsynaptic specialization membrane	1	777	3	15183	0.145813
GO:0051797	regulation of hair follicle development	1	777	3	15183	0.145813
GO:0002023	reduction of food intake in response to dietary excess	1	777	3	15183	0.145813
GO:0090310	negative regulation of methylation-dependent chromatin silencing	1	777	3	15183	0.145813
GO:0045918	negative regulation of cytolysis	1	777	3	15183	0.145813
GO:0005945	6-phosphofructokinase complex	1	777	3	15183	0.145813
GO:0032747	positive regulation of interleukin-23 production	1	777	3	15183	0.145813
GO:0031547	brain-derived neurotrophic factor receptor signaling pathway	1	777	3	15183	0.145813
GO:0060334	regulation of interferon-gamma-mediated signaling pathway	1	777	3	15183	0.145813
GO:0032983	kainate selective glutamate receptor complex	1	777	3	15183	0.145813
GO:0002925	positive regulation of humoral immune response mediated by circulating immunoglobulin	1	777	3	15183	0.145813
GO:1903862	positive regulation of oxidative phosphorylation	1	777	3	15183	0.145813
GO:0043242	negative regulation of protein complex disassembly	1	777	3	15183	0.145813
GO:0031017	exocrine pancreas development	1	777	3	15183	0.145813
GO:0098706	iron ion import across cell outer membrane	1	777	3	15183	0.145813
GO:0010510	regulation of acetyl-CoA biosynthetic process from pyruvate	1	777	3	15183	0.145813
GO:0140294	NAD DNA ADP-ribosyltransferase activity	1	777	3	15183	0.145813
GO:1900195	positive regulation of oocyte maturation	1	777	3	15183	0.145813
GO:0044597	daunorubicin metabolic process	1	777	3	15183	0.145813
GO:0010463	mesenchymal cell proliferation	1	777	3	15183	0.145813
GO:0019853	L-ascorbic acid biosynthetic process	1	777	3	15183	0.145813
GO:0042509	regulation of tyrosine phosphorylation of STAT protein	1	777	3	15183	0.145813
GO:0043549	regulation of kinase activity	1	777	3	15183	0.145813
GO:1990166	protein localization to site of double-strand break	1	777	3	15183	0.145813
GO:0031133	regulation of axon diameter	1	777	3	15183	0.145813
GO:0031503	protein-containing complex localization	1	777	3	15183	0.145813
GO:0042645	mitochondrial nucleoid	4	777	40	15183	0.14649
GO:0045785	positive regulation of cell adhesion	4	777	40	15183	0.14649
GO:0010629	negative regulation of gene expression	11	777	150	15183	0.146671
GO:0030154	cell differentiation	19	777	286	15183	0.147864
GO:0001932	regulation of protein phosphorylation	5	777	55	15183	0.149291
GO:0032091	negative regulation of protein binding	5	777	55	15183	0.149291
GO:0001764	neuron migration	7	777	86	15183	0.150637
GO:0007605	sensory perception of sound	7	777	86	15183	0.150637
GO:0016310	phosphorylation	25	777	393	15183	0.154277
GO:0005544	calcium-dependent phospholipid binding	4	777	41	15183	0.156193
GO:0008033	tRNA processing	5	777	56	15183	0.157506
GO:0001707	mesoderm formation	3	777	27	15183	0.157945
GO:0001837	epithelial to mesenchymal transition	3	777	27	15183	0.157945
GO:0032007	negative regulation of TOR signaling	3	777	27	15183	0.157945
GO:0070328	triglyceride homeostasis	2	777	14	15183	0.158736
GO:0008199	ferric iron binding	2	777	14	15183	0.158736
GO:0071549	cellular response to dexamethasone stimulus	2	777	14	15183	0.158736
GO:0006693	prostaglandin metabolic process	2	777	14	15183	0.158736
GO:0005539	glycosaminoglycan binding	2	777	14	15183	0.158736
GO:0072358	cardiovascular system development	2	777	14	15183	0.158736
GO:0042267	natural killer cell mediated cytotoxicity	2	777	14	15183	0.158736
GO:0006400	tRNA modification	2	777	14	15183	0.158736
GO:0031674	I band	2	777	14	15183	0.158736
GO:0008593	regulation of Notch signaling pathway	2	777	14	15183	0.158736
GO:0035235	ionotropic glutamate receptor signaling pathway	2	777	14	15183	0.158736
GO:0009190	cyclic nucleotide biosynthetic process	2	777	14	15183	0.158736
GO:0051560	mitochondrial calcium ion homeostasis	2	777	14	15183	0.158736
GO:0001891	phagocytic cup	2	777	14	15183	0.158736
GO:0051607	defense response to virus	8	777	104	15183	0.163186
GO:0007224	smoothened signaling pathway	5	777	57	15183	0.165903
GO:0050660	flavin adenine dinucleotide binding	5	777	57	15183	0.165903
GO:0048013	ephrin receptor signaling pathway	3	777	28	15183	0.1706
GO:0033209	tumor necrosis factor-mediated signaling pathway	3	777	28	15183	0.1706
GO:0048839	inner ear development	3	777	28	15183	0.1706
GO:0010811	positive regulation of cell-substrate adhesion	3	777	28	15183	0.1706
GO:0035725	sodium ion transmembrane transport	4	777	43	15183	0.17628
GO:0030900	forebrain development	4	777	43	15183	0.17628
GO:0021766	hippocampus development	4	777	43	15183	0.17628
GO:0032332	positive regulation of chondrocyte differentiation	2	777	15	15183	0.177262
GO:0050482	arachidonic acid secretion	2	777	15	15183	0.177262
GO:0009725	response to hormone	2	777	15	15183	0.177262
GO:0030522	intracellular receptor signaling pathway	2	777	15	15183	0.177262
GO:0045429	positive regulation of nitric oxide biosynthetic process	2	777	15	15183	0.177262
GO:0032331	negative regulation of chondrocyte differentiation	2	777	15	15183	0.177262
GO:0032722	positive regulation of chemokine production	2	777	15	15183	0.177262
GO:0008327	methyl-CpG binding	2	777	15	15183	0.177262
GO:0031295	T cell costimulation	2	777	15	15183	0.177262
GO:0030101	natural killer cell activation	2	777	15	15183	0.177262
GO:0051393	alpha-actinin binding	2	777	15	15183	0.177262
GO:0001510	RNA methylation	2	777	15	15183	0.177262
GO:0051966	regulation of synaptic transmission, glutamatergic	2	777	15	15183	0.177262
GO:0070034	telomerase RNA binding	2	777	15	15183	0.177262
GO:0035082	axoneme assembly	2	777	15	15183	0.177262
GO:2000179	positive regulation of neural precursor cell proliferation	2	777	15	15183	0.177262
GO:1901216	positive regulation of neuron death	2	777	15	15183	0.177262
GO:0002009	morphogenesis of an epithelium	2	777	15	15183	0.177262
GO:0035584	calcium-mediated signaling using intracellular calcium source	2	777	15	15183	0.177262
GO:0046872	metal ion binding	94	777	1677	15183	0.18276
GO:0051959	dynein light intermediate chain binding	3	777	29	15183	0.183531
GO:0007173	epidermal growth factor receptor signaling pathway	3	777	29	15183	0.183531
GO:0048286	lung alveolus development	3	777	29	15183	0.183531
GO:0001501	skeletal system development	6	777	75	15183	0.185012
GO:0032755	positive regulation of interleukin-6 production	4	777	44	15183	0.186637
GO:0030855	epithelial cell differentiation	4	777	44	15183	0.186637
GO:0060548	negative regulation of cell death	4	777	44	15183	0.186637
GO:0061314	Notch signaling involved in heart development	1	777	4	15183	0.189535
GO:0005176	ErbB-2 class receptor binding	1	777	4	15183	0.189535
GO:0046655	folic acid metabolic process	1	777	4	15183	0.189535
GO:1990226	histone methyltransferase binding	1	777	4	15183	0.189535
GO:1900069	regulation of cellular hyperosmotic salinity response	1	777	4	15183	0.189535
GO:0043269	regulation of ion transport	1	777	4	15183	0.189535
GO:0061035	regulation of cartilage development	1	777	4	15183	0.189535
GO:0086004	regulation of cardiac muscle cell contraction	1	777	4	15183	0.189535
GO:0005095	GTPase inhibitor activity	1	777	4	15183	0.189535
GO:0000375	RNA splicing, via transesterification reactions	1	777	4	15183	0.189535
GO:0015879	carnitine transport	1	777	4	15183	0.189535
GO:0042138	meiotic DNA double-strand break formation	1	777	4	15183	0.189535
GO:0030730	sequestering of triglyceride	1	777	4	15183	0.189535
GO:0035254	glutamate receptor binding	1	777	4	15183	0.189535
GO:0043229	intracellular organelle	1	777	4	15183	0.189535
GO:0071603	endothelial cell-cell adhesion	1	777	4	15183	0.189535
GO:1903347	negative regulation of bicellular tight junction assembly	1	777	4	15183	0.189535
GO:2001135	regulation of endocytic recycling	1	777	4	15183	0.189535
GO:0017171	serine hydrolase activity	1	777	4	15183	0.189535
GO:0042118	endothelial cell activation	1	777	4	15183	0.189535
GO:0071281	cellular response to iron ion	1	777	4	15183	0.189535
GO:0042998	positive regulation of Golgi to plasma membrane protein transport	1	777	4	15183	0.189535
GO:0004985	opioid receptor activity	1	777	4	15183	0.189535
GO:0050951	sensory perception of temperature stimulus	1	777	4	15183	0.189535
GO:0030432	peristalsis	1	777	4	15183	0.189535
GO:0046415	urate metabolic process	1	777	4	15183	0.189535
GO:0035672	oligopeptide transmembrane transport	1	777	4	15183	0.189535
GO:0098885	modification of postsynaptic actin cytoskeleton	1	777	4	15183	0.189535
GO:2000736	regulation of stem cell differentiation	1	777	4	15183	0.189535
GO:0030011	maintenance of cell polarity	1	777	4	15183	0.189535
GO:0048102	autophagic cell death	1	777	4	15183	0.189535
GO:0045416	positive regulation of interleukin-8 biosynthetic process	1	777	4	15183	0.189535
GO:1990416	cellular response to brain-derived neurotrophic factor stimulus	1	777	4	15183	0.189535
GO:0043267	negative regulation of potassium ion transport	1	777	4	15183	0.189535
GO:0016202	regulation of striated muscle tissue development	1	777	4	15183	0.189535
GO:0003400	regulation of COPII vesicle coating	1	777	4	15183	0.189535
GO:1903588	negative regulation of blood vessel endothelial cell proliferation involved in sprouting angiogenesis	1	777	4	15183	0.189535
GO:0070314	G1 to G0 transition	1	777	4	15183	0.189535
GO:0016429	tRNA (adenine-N1-)-methyltransferase activity	1	777	4	15183	0.189535
GO:0060485	mesenchyme development	1	777	4	15183	0.189535
GO:0045446	endothelial cell differentiation	1	777	4	15183	0.189535
GO:1903278	positive regulation of sodium ion export across plasma membrane	1	777	4	15183	0.189535
GO:0046324	regulation of glucose import	1	777	4	15183	0.189535
GO:0036006	cellular response to macrophage colony-stimulating factor stimulus	1	777	4	15183	0.189535
GO:2000741	positive regulation of mesenchymal stem cell differentiation	1	777	4	15183	0.189535
GO:1903251	multi-ciliated epithelial cell differentiation	1	777	4	15183	0.189535
GO:0016594	glycine binding	1	777	4	15183	0.189535
GO:0017145	stem cell division	1	777	4	15183	0.189535
GO:0042609	CD4 receptor binding	1	777	4	15183	0.189535
GO:0004614	phosphoglucomutase activity	1	777	4	15183	0.189535
GO:0014832	urinary bladder smooth muscle contraction	1	777	4	15183	0.189535
GO:0034134	toll-like receptor 2 signaling pathway	1	777	4	15183	0.189535
GO:0022612	gland morphogenesis	1	777	4	15183	0.189535
GO:0016857	racemase and epimerase activity, acting on carbohydrates and derivatives	1	777	4	15183	0.189535
GO:0060708	spongiotrophoblast differentiation	1	777	4	15183	0.189535
GO:0008063	Toll signaling pathway	1	777	4	15183	0.189535
GO:0060056	mammary gland involution	1	777	4	15183	0.189535
GO:0014839	myoblast migration involved in skeletal muscle regeneration	1	777	4	15183	0.189535
GO:0006432	phenylalanyl-tRNA aminoacylation	1	777	4	15183	0.189535
GO:0033033	negative regulation of myeloid cell apoptotic process	1	777	4	15183	0.189535
GO:0070579	methylcytosine dioxygenase activity	1	777	4	15183	0.189535
GO:0010637	negative regulation of mitochondrial fusion	1	777	4	15183	0.189535
GO:0004897	ciliary neurotrophic factor receptor activity	1	777	4	15183	0.189535
GO:0010807	regulation of synaptic vesicle priming	1	777	4	15183	0.189535
GO:0042487	regulation of odontogenesis of dentin-containing tooth	1	777	4	15183	0.189535
GO:0009235	cobalamin metabolic process	1	777	4	15183	0.189535
GO:0001517	N-acetylglucosamine 6-O-sulfotransferase activity	1	777	4	15183	0.189535
GO:0005588	collagen type V trimer	1	777	4	15183	0.189535
GO:0061621	canonical glycolysis	1	777	4	15183	0.189535
GO:0045576	mast cell activation	1	777	4	15183	0.189535
GO:0046688	response to copper ion	1	777	4	15183	0.189535
GO:0006163	purine nucleotide metabolic process	1	777	4	15183	0.189535
GO:0033553	rDNA heterochromatin	1	777	4	15183	0.189535
GO:0071638	negative regulation of monocyte chemotactic protein-1 production	1	777	4	15183	0.189535
GO:0007016	cytoskeletal anchoring at plasma membrane	1	777	4	15183	0.189535
GO:2000562	negative regulation of CD4-positive, alpha-beta T cell proliferation	1	777	4	15183	0.189535
GO:0006525	arginine metabolic process	1	777	4	15183	0.189535
GO:0051023	regulation of immunoglobulin secretion	1	777	4	15183	0.189535
GO:0099106	ion channel regulator activity	1	777	4	15183	0.189535
GO:0033227	dsRNA transport	1	777	4	15183	0.189535
GO:0035246	peptidyl-arginine N-methylation	1	777	4	15183	0.189535
GO:0098967	exocytic insertion of neurotransmitter receptor to postsynaptic membrane	1	777	4	15183	0.189535
GO:0010830	regulation of myotube differentiation	1	777	4	15183	0.189535
GO:0032792	negative regulation of CREB transcription factor activity	1	777	4	15183	0.189535
GO:0033540	fatty acid beta-oxidation using acyl-CoA oxidase	1	777	4	15183	0.189535
GO:0042255	ribosome assembly	1	777	4	15183	0.189535
GO:1900126	negative regulation of hyaluronan biosynthetic process	1	777	4	15183	0.189535
GO:0098868	bone growth	1	777	4	15183	0.189535
GO:0061088	regulation of sequestering of zinc ion	1	777	4	15183	0.189535
GO:0001774	microglial cell activation	1	777	4	15183	0.189535
GO:0015183	L-aspartate transmembrane transporter activity	1	777	4	15183	0.189535
GO:0001939	female pronucleus	1	777	4	15183	0.189535
GO:0071286	cellular response to magnesium ion	1	777	4	15183	0.189535
GO:0071726	cellular response to diacyl bacterial lipopeptide	1	777	4	15183	0.189535
GO:0006172	ADP biosynthetic process	1	777	4	15183	0.189535
GO:1905832	positive regulation of spindle assembly	1	777	4	15183	0.189535
GO:0060836	lymphatic endothelial cell differentiation	1	777	4	15183	0.189535
GO:2000672	negative regulation of motor neuron apoptotic process	1	777	4	15183	0.189535
GO:0000801	central element	1	777	4	15183	0.189535
GO:0002143	tRNA wobble position uridine thiolation	1	777	4	15183	0.189535
GO:0035791	platelet-derived growth factor receptor-beta signaling pathway	1	777	4	15183	0.189535
GO:0014706	striated muscle tissue development	1	777	4	15183	0.189535
GO:0010521	telomerase inhibitor activity	1	777	4	15183	0.189535
GO:0046040	IMP metabolic process	1	777	4	15183	0.189535
GO:0006682	galactosylceramide biosynthetic process	1	777	4	15183	0.189535
GO:0044020	histone methyltransferase activity (H4-R3 specific)	1	777	4	15183	0.189535
GO:0044206	UMP salvage	1	777	4	15183	0.189535
GO:0098662	inorganic cation transmembrane transport	1	777	4	15183	0.189535
GO:0035873	lactate transmembrane transport	1	777	4	15183	0.189535
GO:0070061	fructose binding	1	777	4	15183	0.189535
GO:0030072	peptide hormone secretion	1	777	4	15183	0.189535
GO:0010754	negative regulation of cGMP-mediated signaling	1	777	4	15183	0.189535
GO:0007197	adenylate cyclase-inhibiting G protein-coupled acetylcholine receptor signaling pathway	1	777	4	15183	0.189535
GO:0051573	negative regulation of histone H3-K9 methylation	1	777	4	15183	0.189535
GO:0097209	epidermal lamellar body	1	777	4	15183	0.189535
GO:0000179	rRNA (adenine-N6,N6-)-dimethyltransferase activity	1	777	4	15183	0.189535
GO:0043353	enucleate erythrocyte differentiation	1	777	4	15183	0.189535
GO:0070873	regulation of glycogen metabolic process	1	777	4	15183	0.189535
GO:0051546	keratinocyte migration	1	777	4	15183	0.189535
GO:0030896	checkpoint clamp complex	1	777	4	15183	0.189535
GO:0004032	alditol:NADP+ 1-oxidoreductase activity	1	777	4	15183	0.189535
GO:0060528	secretory columnal luminar epithelial cell differentiation involved in prostate glandular acinus development	1	777	4	15183	0.189535
GO:0034638	phosphatidylcholine catabolic process	1	777	4	15183	0.189535
GO:0033629	negative regulation of cell adhesion mediated by integrin	1	777	4	15183	0.189535
GO:0032447	protein urmylation	1	777	4	15183	0.189535
GO:0006007	glucose catabolic process	1	777	4	15183	0.189535
GO:0043462	regulation of ATPase activity	1	777	4	15183	0.189535
GO:0001653	peptide receptor activity	1	777	4	15183	0.189535
GO:0009266	response to temperature stimulus	1	777	4	15183	0.189535
GO:0008499	UDP-galactose:beta-N-acetylglucosamine beta-1,3-galactosyltransferase activity	1	777	4	15183	0.189535
GO:0070778	L-aspartate transmembrane transport	1	777	4	15183	0.189535
GO:0046923	ER retention sequence binding	1	777	4	15183	0.189535
GO:0097452	GAIT complex	1	777	4	15183	0.189535
GO:0003873	6-phosphofructo-2-kinase activity	1	777	4	15183	0.189535
GO:0045835	negative regulation of meiotic nuclear division	1	777	4	15183	0.189535
GO:0008626	granzyme-mediated apoptotic signaling pathway	1	777	4	15183	0.189535
GO:0000469	cleavage involved in rRNA processing	1	777	4	15183	0.189535
GO:0051388	positive regulation of neurotrophin TRK receptor signaling pathway	1	777	4	15183	0.189535
GO:0002735	positive regulation of myeloid dendritic cell cytokine production	1	777	4	15183	0.189535
GO:0030160	GKAP/Homer scaffold activity	1	777	4	15183	0.189535
GO:0016586	RSC-type complex	1	777	4	15183	0.189535
GO:0014028	notochord formation	1	777	4	15183	0.189535
GO:0008329	signaling pattern recognition receptor activity	1	777	4	15183	0.189535
GO:0032451	demethylase activity	1	777	4	15183	0.189535
GO:0046323	glucose import	1	777	4	15183	0.189535
GO:0000147	actin cortical patch assembly	1	777	4	15183	0.189535
GO:0060392	negative regulation of SMAD protein signal transduction	1	777	4	15183	0.189535
GO:0070169	positive regulation of biomineral tissue development	1	777	4	15183	0.189535
GO:0003997	acyl-CoA oxidase activity	1	777	4	15183	0.189535
GO:0046653	tetrahydrofolate metabolic process	1	777	4	15183	0.189535
GO:0046920	alpha-(1->3)-fucosyltransferase activity	1	777	4	15183	0.189535
GO:0000137	Golgi cis cisterna	1	777	4	15183	0.189535
GO:0045654	positive regulation of megakaryocyte differentiation	1	777	4	15183	0.189535
GO:0016191	synaptic vesicle uncoating	1	777	4	15183	0.189535
GO:0097113	AMPA glutamate receptor clustering	1	777	4	15183	0.189535
GO:0051005	negative regulation of lipoprotein lipase activity	1	777	4	15183	0.189535
GO:0061154	endothelial tube morphogenesis	1	777	4	15183	0.189535
GO:0006475	internal protein amino acid acetylation	1	777	4	15183	0.189535
GO:0010922	positive regulation of phosphatase activity	1	777	4	15183	0.189535
GO:0004045	aminoacyl-tRNA hydrolase activity	1	777	4	15183	0.189535
GO:0035243	protein-arginine omega-N symmetric methyltransferase activity	1	777	4	15183	0.189535
GO:0003917	DNA topoisomerase type I activity	1	777	4	15183	0.189535
GO:0004303	estradiol 17-beta-dehydrogenase activity	1	777	4	15183	0.189535
GO:1902260	negative regulation of delayed rectifier potassium channel activity	1	777	4	15183	0.189535
GO:0002175	protein localization to paranode region of axon	1	777	4	15183	0.189535
GO:0010972	negative regulation of G2/M transition of mitotic cell cycle	1	777	4	15183	0.189535
GO:0042756	drinking behavior	1	777	4	15183	0.189535
GO:1900020	positive regulation of protein kinase C activity	1	777	4	15183	0.189535
GO:0038003	opioid receptor signaling pathway	1	777	4	15183	0.189535
GO:0002690	positive regulation of leukocyte chemotaxis	1	777	4	15183	0.189535
GO:0004185	serine-type carboxypeptidase activity	1	777	4	15183	0.189535
GO:0033631	cell-cell adhesion mediated by integrin	1	777	4	15183	0.189535
GO:0034405	response to fluid shear stress	1	777	4	15183	0.189535
GO:2000344	positive regulation of acrosome reaction	1	777	4	15183	0.189535
GO:0030323	respiratory tube development	1	777	4	15183	0.189535
GO:0060971	embryonic heart tube left/right pattern formation	1	777	4	15183	0.189535
GO:0045743	positive regulation of fibroblast growth factor receptor signaling pathway	1	777	4	15183	0.189535
GO:0008061	chitin binding	1	777	4	15183	0.189535
GO:1903589	positive regulation of blood vessel endothelial cell proliferation involved in sprouting angiogenesis	1	777	4	15183	0.189535
GO:0072577	endothelial cell apoptotic process	1	777	4	15183	0.189535
GO:0046888	negative regulation of hormone secretion	1	777	4	15183	0.189535
GO:0046641	positive regulation of alpha-beta T cell proliferation	1	777	4	15183	0.189535
GO:0060501	positive regulation of epithelial cell proliferation involved in lung morphogenesis	1	777	4	15183	0.189535
GO:0009743	response to carbohydrate	1	777	4	15183	0.189535
GO:0007196	adenylate cyclase-inhibiting G protein-coupled glutamate receptor signaling pathway	1	777	4	15183	0.189535
GO:1902035	positive regulation of hematopoietic stem cell proliferation	1	777	4	15183	0.189535
GO:0071316	cellular response to nicotine	1	777	4	15183	0.189535
GO:0017146	NMDA selective glutamate receptor complex	1	777	4	15183	0.189535
GO:0004111	creatine kinase activity	1	777	4	15183	0.189535
GO:0043372	positive regulation of CD4-positive, alpha-beta T cell differentiation	1	777	4	15183	0.189535
GO:1904862	inhibitory synapse assembly	1	777	4	15183	0.189535
GO:0022028	tangential migration from the subventricular zone to the olfactory bulb	1	777	4	15183	0.189535
GO:0016907	G protein-coupled acetylcholine receptor activity	1	777	4	15183	0.189535
GO:0046790	virion binding	1	777	4	15183	0.189535
GO:0061629	RNA polymerase II-specific DNA-binding transcription factor binding	1	777	4	15183	0.189535
GO:0051346	negative regulation of hydrolase activity	1	777	4	15183	0.189535
GO:0089709	L-histidine transmembrane transport	1	777	4	15183	0.189535
GO:1990712	HFE-transferrin receptor complex	1	777	4	15183	0.189535
GO:0000050	urea cycle	1	777	4	15183	0.189535
GO:0098993	anchored component of synaptic vesicle membrane	1	777	4	15183	0.189535
GO:2000809	positive regulation of synaptic vesicle clustering	1	777	4	15183	0.189535
GO:0007018	microtubule-based movement	6	777	76	15183	0.19286
GO:0051491	positive regulation of filopodium assembly	2	777	16	15183	0.196096
GO:0048747	muscle fiber development	2	777	16	15183	0.196096
GO:2000352	negative regulation of endothelial cell apoptotic process	2	777	16	15183	0.196096
GO:0044344	cellular response to fibroblast growth factor stimulus	2	777	16	15183	0.196096
GO:0001702	gastrulation with mouth forming second	2	777	16	15183	0.196096
GO:0007616	long-term memory	2	777	16	15183	0.196096
GO:0007159	leukocyte cell-cell adhesion	2	777	16	15183	0.196096
GO:1902017	regulation of cilium assembly	2	777	16	15183	0.196096
GO:0048027	mRNA 5'-UTR binding	2	777	16	15183	0.196096
GO:0002042	cell migration involved in sprouting angiogenesis	2	777	16	15183	0.196096
GO:0017134	fibroblast growth factor binding	2	777	16	15183	0.196096
GO:0050431	transforming growth factor beta binding	2	777	16	15183	0.196096
GO:0001056	RNA polymerase III activity	2	777	16	15183	0.196096
GO:0006094	gluconeogenesis	2	777	16	15183	0.196096
GO:0016849	phosphorus-oxygen lyase activity	2	777	16	15183	0.196096
GO:0045773	positive regulation of axon extension	2	777	16	15183	0.196096
GO:0099560	synaptic membrane adhesion	2	777	16	15183	0.196096
GO:0016601	Rac protein signal transduction	2	777	16	15183	0.196096
GO:0046777	protein autophosphorylation	9	777	126	15183	0.196646
GO:0016616	oxidoreductase activity, acting on the CH-OH group of donors, NAD or NADP as acceptor	3	777	30	15183	0.196711
GO:0051213	dioxygenase activity	3	777	30	15183	0.196711
GO:0071310	cellular response to organic substance	3	777	30	15183	0.196711
GO:0017147	Wnt-protein binding	3	777	30	15183	0.196711
GO:2000300	regulation of synaptic vesicle exocytosis	3	777	30	15183	0.196711
GO:0072593	reactive oxygen species metabolic process	3	777	30	15183	0.196711
GO:0001890	placenta development	3	777	30	15183	0.196711
GO:0006813	potassium ion transport	6	777	77	15183	0.200831
GO:0007399	nervous system development	9	777	127	15183	0.202799
GO:0046983	protein dimerization activity	10	777	144	15183	0.203087
GO:0045165	cell fate commitment	4	777	46	15183	0.207907
GO:0006139	nucleobase-containing compound metabolic process	3	777	31	15183	0.210111
GO:0071407	cellular response to organic cyclic compound	3	777	31	15183	0.210111
GO:0030276	clathrin binding	3	777	31	15183	0.210111
GO:0030217	T cell differentiation	3	777	31	15183	0.210111
GO:0000794	condensed nuclear chromosome	3	777	31	15183	0.210111
GO:0007612	learning	3	777	31	15183	0.210111
GO:0001657	ureteric bud development	3	777	31	15183	0.210111
GO:0071949	FAD binding	3	777	31	15183	0.210111
GO:0007267	cell-cell signaling	3	777	31	15183	0.210111
GO:0000976	transcription regulatory region sequence-specific DNA binding	5	777	62	15183	0.210316
GO:0098978	glutamatergic synapse	13	777	198	15183	0.21511
GO:0007004	telomere maintenance via telomerase	2	777	17	15183	0.215159
GO:0030111	regulation of Wnt signaling pathway	2	777	17	15183	0.215159
GO:0035855	megakaryocyte development	2	777	17	15183	0.215159
GO:0009612	response to mechanical stimulus	2	777	17	15183	0.215159
GO:0001944	vasculature development	2	777	17	15183	0.215159
GO:0001824	blastocyst development	2	777	17	15183	0.215159
GO:0007254	JNK cascade	2	777	17	15183	0.215159
GO:0033627	cell adhesion mediated by integrin	2	777	17	15183	0.215159
GO:0045104	intermediate filament cytoskeleton organization	2	777	17	15183	0.215159
GO:0001662	behavioral fear response	2	777	17	15183	0.215159
GO:0032839	dendrite cytoplasm	2	777	17	15183	0.215159
GO:0046676	negative regulation of insulin secretion	2	777	17	15183	0.215159
GO:0071157	negative regulation of cell cycle arrest	2	777	17	15183	0.215159
GO:0018149	peptide cross-linking	2	777	17	15183	0.215159
GO:0046716	muscle cell cellular homeostasis	2	777	17	15183	0.215159
GO:0004180	carboxypeptidase activity	2	777	17	15183	0.215159
GO:0008637	apoptotic mitochondrial changes	2	777	17	15183	0.215159
GO:0001568	blood vessel development	4	777	47	15183	0.218793
GO:0032922	circadian regulation of gene expression	4	777	47	15183	0.218793
GO:0030335	positive regulation of cell migration	11	777	164	15183	0.219285
GO:0007160	cell-matrix adhesion	5	777	63	15183	0.219628
GO:0009611	response to wounding	3	777	32	15183	0.223704
GO:0035176	social behavior	3	777	32	15183	0.223704
GO:0045214	sarcomere organization	3	777	32	15183	0.223704
GO:0030488	tRNA methylation	3	777	32	15183	0.223704
GO:0030173	integral component of Golgi membrane	4	777	48	15183	0.229827
GO:0072307	regulation of metanephric nephron tubule epithelial cell differentiation	1	777	5	15183	0.231022
GO:0032027	myosin light chain binding	1	777	5	15183	0.231022
GO:0060850	regulation of transcription involved in cell fate commitment	1	777	5	15183	0.231022
GO:0004931	extracellularly ATP-gated cation channel activity	1	777	5	15183	0.231022
GO:0014909	smooth muscle cell migration	1	777	5	15183	0.231022
GO:0005031	tumor necrosis factor-activated receptor activity	1	777	5	15183	0.231022
GO:0033564	anterior/posterior axon guidance	1	777	5	15183	0.231022
GO:0061448	connective tissue development	1	777	5	15183	0.231022
GO:0061669	spontaneous neurotransmitter secretion	1	777	5	15183	0.231022
GO:0048205	COPI coating of Golgi vesicle	1	777	5	15183	0.231022
GO:0004656	procollagen-proline 4-dioxygenase activity	1	777	5	15183	0.231022
GO:0035509	negative regulation of myosin-light-chain-phosphatase activity	1	777	5	15183	0.231022
GO:0015129	lactate transmembrane transporter activity	1	777	5	15183	0.231022
GO:0001849	complement component C1q binding	1	777	5	15183	0.231022
GO:2000726	negative regulation of cardiac muscle cell differentiation	1	777	5	15183	0.231022
GO:0007625	grooming behavior	1	777	5	15183	0.231022
GO:0040012	regulation of locomotion	1	777	5	15183	0.231022
GO:0001775	cell activation	1	777	5	15183	0.231022
GO:0015889	cobalamin transport	1	777	5	15183	0.231022
GO:0002521	leukocyte differentiation	1	777	5	15183	0.231022
GO:0098536	deuterosome	1	777	5	15183	0.231022
GO:0018126	protein hydroxylation	1	777	5	15183	0.231022
GO:0042987	amyloid precursor protein catabolic process	1	777	5	15183	0.231022
GO:0004331	fructose-2,6-bisphosphate 2-phosphatase activity	1	777	5	15183	0.231022
GO:0008088	axo-dendritic transport	1	777	5	15183	0.231022
GO:0048245	eosinophil chemotaxis	1	777	5	15183	0.231022
GO:0005315	inorganic phosphate transmembrane transporter activity	1	777	5	15183	0.231022
GO:1901522	positive regulation of transcription from RNA polymerase II promoter involved in cellular response to chemical stimulus	1	777	5	15183	0.231022
GO:0006119	oxidative phosphorylation	1	777	5	15183	0.231022
GO:0033292	T-tubule organization	1	777	5	15183	0.231022
GO:1990254	keratin filament binding	1	777	5	15183	0.231022
GO:0006278	RNA-dependent DNA biosynthetic process	1	777	5	15183	0.231022
GO:0035655	interleukin-18-mediated signaling pathway	1	777	5	15183	0.231022
GO:0051373	FATZ binding	1	777	5	15183	0.231022
GO:0006868	glutamine transport	1	777	5	15183	0.231022
GO:0060335	positive regulation of interferon-gamma-mediated signaling pathway	1	777	5	15183	0.231022
GO:0000183	chromatin silencing at rDNA	1	777	5	15183	0.231022
GO:0031232	extrinsic component of external side of plasma membrane	1	777	5	15183	0.231022
GO:0008106	alcohol dehydrogenase (NADP+) activity	1	777	5	15183	0.231022
GO:0022405	hair cycle process	1	777	5	15183	0.231022
GO:0051645	Golgi localization	1	777	5	15183	0.231022
GO:1990075	periciliary membrane compartment	1	777	5	15183	0.231022
GO:0043569	negative regulation of insulin-like growth factor receptor signaling pathway	1	777	5	15183	0.231022
GO:0021930	cerebellar granule cell precursor proliferation	1	777	5	15183	0.231022
GO:1904491	protein localization to ciliary transition zone	1	777	5	15183	0.231022
GO:2000535	regulation of entry of bacterium into host cell	1	777	5	15183	0.231022
GO:0006482	protein demethylation	1	777	5	15183	0.231022
GO:0009298	GDP-mannose biosynthetic process	1	777	5	15183	0.231022
GO:0044070	regulation of anion transport	1	777	5	15183	0.231022
GO:0034227	tRNA thio-modification	1	777	5	15183	0.231022
GO:0051057	positive regulation of small GTPase mediated signal transduction	1	777	5	15183	0.231022
GO:0017040	N-acylsphingosine amidohydrolase activity	1	777	5	15183	0.231022
GO:0005007	fibroblast growth factor-activated receptor activity	1	777	5	15183	0.231022
GO:0034755	iron ion transmembrane transport	1	777	5	15183	0.231022
GO:0006207	'de novo' pyrimidine nucleobase biosynthetic process	1	777	5	15183	0.231022
GO:1902108	regulation of mitochondrial membrane permeability involved in apoptotic process	1	777	5	15183	0.231022
GO:0042753	positive regulation of circadian rhythm	1	777	5	15183	0.231022
GO:0016494	C-X-C chemokine receptor activity	1	777	5	15183	0.231022
GO:0048312	intracellular distribution of mitochondria	1	777	5	15183	0.231022
GO:0015810	aspartate transmembrane transport	1	777	5	15183	0.231022
GO:0006563	L-serine metabolic process	1	777	5	15183	0.231022
GO:0070545	PeBoW complex	1	777	5	15183	0.231022
GO:0071704	organic substance metabolic process	1	777	5	15183	0.231022
GO:0030321	transepithelial chloride transport	1	777	5	15183	0.231022
GO:0015808	L-alanine transport	1	777	5	15183	0.231022
GO:0009113	purine nucleobase biosynthetic process	1	777	5	15183	0.231022
GO:0001542	ovulation from ovarian follicle	1	777	5	15183	0.231022
GO:0090324	negative regulation of oxidative phosphorylation	1	777	5	15183	0.231022
GO:0007548	sex differentiation	1	777	5	15183	0.231022
GO:0048070	regulation of developmental pigmentation	1	777	5	15183	0.231022
GO:0097527	necroptotic signaling pathway	1	777	5	15183	0.231022
GO:0005960	glycine cleavage complex	1	777	5	15183	0.231022
GO:0005677	chromatin silencing complex	1	777	5	15183	0.231022
GO:0071688	striated muscle myosin thick filament assembly	1	777	5	15183	0.231022
GO:0070700	BMP receptor binding	1	777	5	15183	0.231022
GO:0071438	invadopodium membrane	1	777	5	15183	0.231022
GO:2000766	negative regulation of cytoplasmic translation	1	777	5	15183	0.231022
GO:0002685	regulation of leukocyte migration	1	777	5	15183	0.231022
GO:0006231	dTMP biosynthetic process	1	777	5	15183	0.231022
GO:0002862	negative regulation of inflammatory response to antigenic stimulus	1	777	5	15183	0.231022
GO:0032099	negative regulation of appetite	1	777	5	15183	0.231022
GO:0097104	postsynaptic membrane assembly	1	777	5	15183	0.231022
GO:0018101	protein citrullination	1	777	5	15183	0.231022
GO:0070212	protein poly-ADP-ribosylation	1	777	5	15183	0.231022
GO:0090080	positive regulation of MAPKKK cascade by fibroblast growth factor receptor signaling pathway	1	777	5	15183	0.231022
GO:0009299	mRNA transcription	1	777	5	15183	0.231022
GO:0034703	cation channel complex	1	777	5	15183	0.231022
GO:0042541	hemoglobin biosynthetic process	1	777	5	15183	0.231022
GO:0045636	positive regulation of melanocyte differentiation	1	777	5	15183	0.231022
GO:0050795	regulation of behavior	1	777	5	15183	0.231022
GO:0043985	histone H4-R3 methylation	1	777	5	15183	0.231022
GO:0035325	Toll-like receptor binding	1	777	5	15183	0.231022
GO:0051124	synaptic growth at neuromuscular junction	1	777	5	15183	0.231022
GO:0001574	ganglioside biosynthetic process	1	777	5	15183	0.231022
GO:0050733	RS domain binding	1	777	5	15183	0.231022
GO:0090036	regulation of protein kinase C signaling	1	777	5	15183	0.231022
GO:0046581	intercellular canaliculus	1	777	5	15183	0.231022
GO:0060463	lung lobe morphogenesis	1	777	5	15183	0.231022
GO:0060736	prostate gland growth	1	777	5	15183	0.231022
GO:0022851	GABA-gated chloride ion channel activity	1	777	5	15183	0.231022
GO:0032754	positive regulation of interleukin-5 production	1	777	5	15183	0.231022
GO:0004826	phenylalanine-tRNA ligase activity	1	777	5	15183	0.231022
GO:0005113	patched binding	1	777	5	15183	0.231022
GO:0043651	linoleic acid metabolic process	1	777	5	15183	0.231022
GO:0070200	establishment of protein localization to telomere	1	777	5	15183	0.231022
GO:0015186	L-glutamine transmembrane transporter activity	1	777	5	15183	0.231022
GO:0050897	cobalt ion binding	1	777	5	15183	0.231022
GO:0036414	histone citrullination	1	777	5	15183	0.231022
GO:0015180	L-alanine transmembrane transporter activity	1	777	5	15183	0.231022
GO:0061484	hematopoietic stem cell homeostasis	1	777	5	15183	0.231022
GO:0035381	ATP-gated ion channel activity	1	777	5	15183	0.231022
GO:0097105	presynaptic membrane assembly	1	777	5	15183	0.231022
GO:0098535	de novo centriole assembly involved in multi-ciliated epithelial cell differentiation	1	777	5	15183	0.231022
GO:0045794	negative regulation of cell volume	1	777	5	15183	0.231022
GO:0070828	heterochromatin organization	1	777	5	15183	0.231022
GO:0060426	lung vasculature development	1	777	5	15183	0.231022
GO:0043654	recognition of apoptotic cell	1	777	5	15183	0.231022
GO:0032813	tumor necrosis factor receptor superfamily binding	1	777	5	15183	0.231022
GO:0015677	copper ion import	1	777	5	15183	0.231022
GO:1900113	negative regulation of histone H3-K9 trimethylation	1	777	5	15183	0.231022
GO:0032230	positive regulation of synaptic transmission, GABAergic	1	777	5	15183	0.231022
GO:0006353	DNA-templated transcription, termination	1	777	5	15183	0.231022
GO:0048495	Roundabout binding	1	777	5	15183	0.231022
GO:0090037	positive regulation of protein kinase C signaling	1	777	5	15183	0.231022
GO:0072656	maintenance of protein location in mitochondrion	1	777	5	15183	0.231022
GO:0043426	MRF binding	1	777	5	15183	0.231022
GO:0035860	glial cell-derived neurotrophic factor receptor signaling pathway	1	777	5	15183	0.231022
GO:0072178	nephric duct morphogenesis	1	777	5	15183	0.231022
GO:0003720	telomerase activity	1	777	5	15183	0.231022
GO:0007171	activation of transmembrane receptor protein tyrosine kinase activity	1	777	5	15183	0.231022
GO:0040011	locomotion	1	777	5	15183	0.231022
GO:0030280	structural constituent of epidermis	1	777	5	15183	0.231022
GO:0043031	negative regulation of macrophage activation	1	777	5	15183	0.231022
GO:0032783	ELL-EAF complex	1	777	5	15183	0.231022
GO:0004668	protein-arginine deiminase activity	1	777	5	15183	0.231022
GO:0006167	AMP biosynthetic process	1	777	5	15183	0.231022
GO:0000172	ribonuclease MRP complex	1	777	5	15183	0.231022
GO:0006003	fructose 2,6-bisphosphate metabolic process	1	777	5	15183	0.231022
GO:0050850	positive regulation of calcium-mediated signaling	1	777	5	15183	0.231022
GO:0061371	determination of heart left/right asymmetry	1	777	5	15183	0.231022
GO:0005021	vascular endothelial growth factor-activated receptor activity	1	777	5	15183	0.231022
GO:0022417	protein maturation by protein folding	1	777	5	15183	0.231022
GO:0021942	radial glia guided migration of Purkinje cell	1	777	5	15183	0.231022
GO:0042158	lipoprotein biosynthetic process	1	777	5	15183	0.231022
GO:0051666	actin cortical patch localization	1	777	5	15183	0.231022
GO:0003854	3-beta-hydroxy-delta5-steroid dehydrogenase activity	1	777	5	15183	0.231022
GO:0045602	negative regulation of endothelial cell differentiation	1	777	5	15183	0.231022
GO:0070492	oligosaccharide binding	1	777	5	15183	0.231022
GO:0042634	regulation of hair cycle	1	777	5	15183	0.231022
GO:0043184	vascular endothelial growth factor receptor 2 binding	1	777	5	15183	0.231022
GO:0008603	cAMP-dependent protein kinase regulator activity	1	777	5	15183	0.231022
GO:0000154	rRNA modification	1	777	5	15183	0.231022
GO:0031419	cobalamin binding	1	777	5	15183	0.231022
GO:0010518	positive regulation of phospholipase activity	1	777	5	15183	0.231022
GO:0002687	positive regulation of leukocyte migration	1	777	5	15183	0.231022
GO:0038085	vascular endothelial growth factor binding	1	777	5	15183	0.231022
GO:0032532	regulation of microvillus length	1	777	5	15183	0.231022
GO:0050774	negative regulation of dendrite morphogenesis	1	777	5	15183	0.231022
GO:0060706	cell differentiation involved in embryonic placenta development	1	777	5	15183	0.231022
GO:0071313	cellular response to caffeine	1	777	5	15183	0.231022
GO:0016740	transferase activity	52	777	915	15183	0.231725
GO:0070588	calcium ion transmembrane transport	6	777	81	15183	0.233847
GO:0030246	carbohydrate binding	6	777	81	15183	0.233847
GO:0006911	phagocytosis, engulfment	2	777	18	15183	0.234379
GO:0031069	hair follicle morphogenesis	2	777	18	15183	0.234379
GO:0005385	zinc ion transmembrane transporter activity	2	777	18	15183	0.234379
GO:0043552	positive regulation of phosphatidylinositol 3-kinase activity	2	777	18	15183	0.234379
GO:1904707	positive regulation of vascular smooth muscle cell proliferation	2	777	18	15183	0.234379
GO:0001530	lipopolysaccharide binding	2	777	18	15183	0.234379
GO:0034220	ion transmembrane transport	7	777	98	15183	0.235666
GO:0008543	fibroblast growth factor receptor signaling pathway	3	777	33	15183	0.237462
GO:0043406	positive regulation of MAP kinase activity	3	777	33	15183	0.237462
GO:0010718	positive regulation of epithelial to mesenchymal transition	3	777	33	15183	0.237462
GO:0001558	regulation of cell growth	3	777	33	15183	0.237462
GO:0048306	calcium-dependent protein binding	3	777	33	15183	0.237462
GO:0009966	regulation of signal transduction	3	777	33	15183	0.237462
GO:0005215	transporter activity	5	777	65	15183	0.238614
GO:0033138	positive regulation of peptidyl-serine phosphorylation	5	777	65	15183	0.238614
GO:0007623	circadian rhythm	4	777	49	15183	0.240996
GO:0009887	animal organ morphogenesis	4	777	49	15183	0.240996
GO:0005262	calcium channel activity	4	777	49	15183	0.240996
GO:0007005	mitochondrion organization	5	777	66	15183	0.248272
GO:0045202	synapse	16	777	258	15183	0.248813
GO:0016301	kinase activity	23	777	385	15183	0.250016
GO:0032760	positive regulation of tumor necrosis factor production	3	777	34	15183	0.25136
GO:0001658	branching involved in ureteric bud morphogenesis	3	777	34	15183	0.25136
GO:0006635	fatty acid beta-oxidation	3	777	34	15183	0.25136
GO:0030134	COPII-coated ER to Golgi transport vesicle	3	777	34	15183	0.25136
GO:0030133	transport vesicle	3	777	34	15183	0.25136
GO:0043666	regulation of phosphoprotein phosphatase activity	3	777	34	15183	0.25136
GO:0090501	RNA phosphodiester bond hydrolysis	3	777	34	15183	0.25136
GO:0005104	fibroblast growth factor receptor binding	2	777	19	15183	0.25369
GO:0017046	peptide hormone binding	2	777	19	15183	0.25369
GO:0016079	synaptic vesicle exocytosis	2	777	19	15183	0.25369
GO:0043627	response to estrogen	2	777	19	15183	0.25369
GO:0043209	myelin sheath	2	777	19	15183	0.25369
GO:0005666	RNA polymerase III complex	2	777	19	15183	0.25369
GO:0002063	chondrocyte development	2	777	19	15183	0.25369
GO:0030315	T-tubule	2	777	19	15183	0.25369
GO:0005921	gap junction	2	777	19	15183	0.25369
GO:0051894	positive regulation of focal adhesion assembly	2	777	19	15183	0.25369
GO:0008408	3'-5' exonuclease activity	2	777	19	15183	0.25369
GO:0090050	positive regulation of cell migration involved in sprouting angiogenesis	2	777	19	15183	0.25369
GO:0012506	vesicle membrane	2	777	19	15183	0.25369
GO:0043524	negative regulation of neuron apoptotic process	6	777	84	15183	0.259633
GO:0045892	negative regulation of transcription, DNA-templated	24	777	406	15183	0.260616
GO:0070888	E-box binding	3	777	35	15183	0.265371
GO:0042475	odontogenesis of dentin-containing tooth	3	777	35	15183	0.265371
GO:0099149	regulation of postsynaptic neurotransmitter receptor internalization	1	777	6	15183	0.270388
GO:0046425	regulation of receptor signaling pathway via JAK-STAT	1	777	6	15183	0.270388
GO:1902494	catalytic complex	1	777	6	15183	0.270388
GO:0045652	regulation of megakaryocyte differentiation	1	777	6	15183	0.270388
GO:0097186	amelogenesis	1	777	6	15183	0.270388
GO:0004908	interleukin-1 receptor activity	1	777	6	15183	0.270388
GO:0019215	intermediate filament binding	1	777	6	15183	0.270388
GO:0002315	marginal zone B cell differentiation	1	777	6	15183	0.270388
GO:0044130	negative regulation of growth of symbiont in host	1	777	6	15183	0.270388
GO:0042743	hydrogen peroxide metabolic process	1	777	6	15183	0.270388
GO:0021978	telencephalon regionalization	1	777	6	15183	0.270388
GO:0016554	cytidine to uridine editing	1	777	6	15183	0.270388
GO:0034448	EGO complex	1	777	6	15183	0.270388
GO:0032494	response to peptidoglycan	1	777	6	15183	0.270388
GO:0097542	ciliary tip	1	777	6	15183	0.270388
GO:0016540	protein autoprocessing	1	777	6	15183	0.270388
GO:0044224	juxtaparanode region of axon	1	777	6	15183	0.270388
GO:0010669	epithelial structure maintenance	1	777	6	15183	0.270388
GO:0010838	positive regulation of keratinocyte proliferation	1	777	6	15183	0.270388
GO:0050810	regulation of steroid biosynthetic process	1	777	6	15183	0.270388
GO:0070129	regulation of mitochondrial translation	1	777	6	15183	0.270388
GO:0016671	oxidoreductase activity, acting on a sulfur group of donors, disulfide as acceptor	1	777	6	15183	0.270388
GO:0050891	multicellular organismal water homeostasis	1	777	6	15183	0.270388
GO:0019464	glycine decarboxylation via glycine cleavage system	1	777	6	15183	0.270388
GO:0030314	junctional membrane complex	1	777	6	15183	0.270388
[truncated: 1,664 more rows]
